# Supplementary material for: 6-Chloro-7-fluoro-4-oxo-4H-chromene-3-carbaldehyde
Source: Acta Crystallogr Sect E Struct Rep Online. 2014 Jun 25;70(Pt 7):o825. doi: 10.1107/S1600536814014706 (PMC4120572; doi:10.1107/S1600536814014706)
Supplement: Supplementary file 1 [file e-70-0o825-sup1.cif]

##############################################################################
#                                                                            #
# This CIF contains the data in a paper accepted for publication in          #
# Acta Crystallographica Section E. It conforms to the requirements of       #
# Notes for Authors for Acta Crystallographica Section E, and has been       #
# peer reviewed under the auspices of the IUCr Commission on Journals.       #
#                                                                            #
# Full details of the Crystallographic Information File format               #
# are given in the paper "The Crystallographic Information File (CIF):       #
# a New Standard Archive File for Crystallography" by S. R. Hall, F. H.      #
# Allen and I. D. Brown [Acta Cryst. (1991), A47, 655-685].                  #
#                                                                            #
# The current version of the core CIF dictionary is obtainable from          #
# ftp://ftp.iucr.org/pub/cif_core.dic.                                       #
#                                                                            #
# Software is freely available for graphical display of the structure(s)     #
# in this CIF. For information consult the CIF software page                 #
# http://www.iucr.org/resources/cif/software.                                #
#                                                                            #
# This file may be used for bona fide research purposes within the           #
# scientific community so long as proper attribution is given to the journal # 
# article from which it was obtained.                                        #
#                                                                            #
##############################################################################
data_General
_audit_creation_method     'by CrystalStructure 4.0'
_journal_date_recd_electronic     2014-06-18
_journal_date_accepted     2014-06-21
_journal_name_full     'Acta Crystallographica, Section E'
_journal_year     2014
_journal_volume     70
_journal_issue      7
_journal_page_first     o825
_journal_page_last     o825
_journal_paper_category     QO
_journal_paper_doi     10.1107/S1600536814014706
_journal_coeditor_code     ZL2593
_publ_contact_author_name     'Yoshinobu Ishikawa'
_publ_contact_author_address
;
School of Pharmaceutical Sciences
University of Shizuoka
52-1 Yada, Suruga-ku, Shizuoka 422-8526
Japan
;
_publ_contact_author_email     'ishi206@u-shizuoka-ken.ac.jp'
_publ_contact_author_fax     '+81-542645645'
_publ_contact_author_phone     '+81-542645645'
_publ_section_title
;
6-Chloro-7-fluoro-4-oxo-4<i>H</i>-chromene-3-carbaldehyde
;
loop_
    _publ_author_name
    _publ_author_footnote
    _publ_author_address
    'Ishikawa, Yoshinobu' .
;
School of Pharmaceutical Sciences
University of Shizuoka
52-1 Yada, Suruga-ku, Shizuoka 422-8526
Japan
;
_publ_section_synopsis     .
data_I
_database_code_depnum_ccdc_archive 'CCDC 1009489'
_chemical_name_systematic
;
6-Chloro-7-fluoro-4-oxo-4<i>H</i>-chromene-3-carbaldehyde
;
_chemical_formula_moiety     'C10 H4 Cl F O3'
_chemical_formula_sum     'C10 H4 Cl F O3'
_chemical_formula_iupac     'C10 H4 Cl F O3'
_chemical_formula_weight     226.59
_chemical_melting_point     ?
_symmetry_cell_setting     orthorhombic
_symmetry_space_group_name_H-M     'P 21 21 21'
_symmetry_space_group_name_Hall     'P 2ac 2ab'
loop_
    _symmetry_equiv_pos_site_id
    _symmetry_equiv_pos_as_xyz
    1 '+X,+Y,+Z'
    2 '1/2+X,1/2-Y,-Z'
    3 '-X,1/2+Y,1/2-Z'
    4 '1/2-X,-Y,1/2+Z'
_cell_length_a     5.725(3)
_cell_length_b     32.57(3)
_cell_length_c     4.706(4)
_cell_angle_alpha     90.0000
_cell_angle_beta     90.0000
_cell_angle_gamma     90.0000
_cell_volume     877.4(11)
_cell_formula_units_Z     4
_cell_measurement_reflns_used     25
_cell_measurement_theta_min     14.99
_cell_measurement_theta_max     17.46
_cell_measurement_temperature     100
_exptl_crystal_description     prismatic
_exptl_crystal_colour     yellow
_exptl_crystal_size_max     0.400
_exptl_crystal_size_mid     0.250
_exptl_crystal_size_min     0.080
_exptl_crystal_density_diffrn     1.715
_exptl_crystal_density_meas     ?
_exptl_crystal_density_method     'not measured'
_exptl_crystal_F_000     456.00
_exptl_absorpt_coefficient_mu     0.430
_exptl_absorpt_correction_type     psi-scan
_exptl_absorpt_process_details     '(North <i>et al.</i>, 1968)'
_exptl_absorpt_correction_T_min     0.894
_exptl_absorpt_correction_T_max     0.966
_diffrn_ambient_temperature     100
_diffrn_radiation_type     'Mo K\a'
_diffrn_radiation_wavelength     0.71069
_diffrn_measurement_device_type     'Rigaku AFC-7R'
_diffrn_measurement_method     \w
_diffrn_reflns_number     1692
_diffrn_reflns_av_R_equivalents     0.0087
_diffrn_reflns_theta_max     27.52
_diffrn_reflns_theta_full     27.52
_diffrn_measured_fraction_theta_max     0.996
_diffrn_measured_fraction_theta_full     0.996
_diffrn_reflns_limit_h_min     -4
_diffrn_reflns_limit_h_max     7
_diffrn_reflns_limit_k_min     0
_diffrn_reflns_limit_k_max     42
_diffrn_reflns_limit_l_min     -3
_diffrn_reflns_limit_l_max     6
_diffrn_standards_number     3
_diffrn_standards_interval_count     150
_diffrn_standards_decay_%     -0.109
_refine_special_details
;
Refinement was performed using all reflections. The weighted <i>R</i>-factor
(<i>wR</i>) and goodness of fit (<i>S</i>) are based on <i>F</i>^2^.
<i>R</i>-factor (gt) are based on <i>F</i>. The threshold expression of
<i>F</i>^2^ > 2.0 \s(<i>F</i>^2^) is used only for calculating <i>R</i>-factor
(gt).
;
_reflns_number_total     1346
_reflns_number_gt     1249
_reflns_threshold_expression     F^2^>2\s(F^2^)
_refine_ls_structure_factor_coef     Fsqd
_refine_ls_R_factor_gt     0.0265
_refine_ls_wR_factor_ref     0.0735
_refine_ls_goodness_of_fit_ref     1.094
_refine_ls_number_reflns     1346
_refine_ls_number_parameters     136
_refine_ls_number_restraints     0
_refine_ls_hydrogen_treatment     constr
_refine_ls_weighting_scheme     calc
_refine_ls_weighting_details
            'w = 1/[\s^2^(Fo^2^)+(0.0395P)^2^+0.3855P] where P=(Fo^2^+2Fc^2^)/3'
_atom_sites_solution_hydrogens     geom
_atom_sites_solution_primary     direct
_atom_sites_solution_secondary     difmap
_refine_ls_shift/su_max     0.000
_refine_diff_density_max     0.290
_refine_diff_density_min     -0.250
_refine_ls_extinction_method     none
_refine_ls_extinction_coef     ?
_refine_ls_abs_structure_details     'Flack (1983), 105 Friedel Pairs'
_refine_ls_abs_structure_Flack     0.31(9)
loop_
    _atom_type_symbol
    _atom_type_description
    _atom_type_scat_dispersion_real
    _atom_type_scat_dispersion_imag
    _atom_type_scat_source
    'C' 'C' 0.0033 0.0016
;
International Tables for Crystallography
(1992, Vol. C, Tables 4.2.6.8 and 6.1.1.4)
;
    'H' 'H' 0.0000 0.0000
;
International Tables for Crystallography
(1992, Vol. C, Table 6.1.1.4)
;
    'Cl' 'Cl' 0.1484 0.1585
;
International Tables for Crystallography
(1992, Vol. C, Tables 4.2.6.8 and 6.1.1.4)
;
    'F' 'F' 0.0171 0.0103
;
International Tables for Crystallography
(1992, Vol. C, Tables 4.2.6.8 and 6.1.1.4)
;
    'O' 'O' 0.0106 0.0060
;
International Tables for Crystallography
(1992, Vol. C, Tables 4.2.6.8 and 6.1.1.4)
;
_computing_data_collection
                  '<i>WinAFC Diffractometer Control Software</i> (Rigaku, 1999)'
_computing_cell_refinement
                  '<i>WinAFC Diffractometer Control Software</i> (Rigaku, 1999)'
_computing_data_reduction
                  '<i>WinAFC Diffractometer Control Software</i> (Rigaku, 1999)'
_computing_structure_solution     'SIR2008 (Burla <i>et al.</i>, 2007)'
_computing_structure_refinement     'SHELXL97 (Sheldrick, 2008)'
_computing_molecular_graphics     'CrystalStructure (Rigaku, 2010)'
_computing_publication_material     'CrystalStructure (Rigaku, 2010)'
loop_
    _atom_site_type_symbol
    _atom_site_label
    _atom_site_fract_x
    _atom_site_fract_y
    _atom_site_fract_z
    _atom_site_U_iso_or_equiv
    _atom_site_adp_type
    _atom_site_calc_flag
    _atom_site_refinement_flags
    _atom_site_occupancy
    _atom_site_symmetry_multiplicity
    _atom_site_disorder_assembly
    _atom_site_disorder_group
    Cl Cl1 0.39186(10) 0.273972(16) 1.18743(14) 0.02563(15) Uani d . 1.0 4 . .
    F F1 -0.0630(3) 0.29836(4) 1.4050(3) 0.0262(4) Uani d . 1.0 4 . .
    O O1 -0.1743(3) 0.41526(4) 0.8442(4) 0.0170(4) Uani d . 1.0 4 . .
    O O2 0.4433(3) 0.39789(5) 0.4232(4) 0.0197(4) Uani d . 1.0 4 . .
    O O3 0.0422(3) 0.49703(5) 0.2146(4) 0.0221(4) Uani d . 1.0 4 . .
    C C1 -0.1015(4) 0.44135(6) 0.6415(5) 0.0164(5) Uani d . 1.0 4 . .
    C C2 0.1017(4) 0.43740(6) 0.4982(5) 0.0150(4) Uani d . 1.0 4 . .
    C C3 0.2589(4) 0.40294(6) 0.5529(5) 0.0151(5) Uani d . 1.0 4 . .
    C C4 0.3078(4) 0.34031(6) 0.8557(5) 0.0166(5) Uani d . 1.0 4 . .
    C C5 0.2284(4) 0.31479(6) 1.0679(5) 0.0179(5) Uani d . 1.0 4 . .
    C C6 0.0125(4) 0.32307(6) 1.1954(5) 0.0179(5) Uani d . 1.0 4 . .
    C C7 -0.1221(4) 0.35619(6) 1.1204(5) 0.0168(5) Uani d . 1.0 4 . .
    C C8 0.1766(4) 0.37479(6) 0.7742(5) 0.0146(5) Uani d . 1.0 4 . .
    C C9 -0.0373(4) 0.38186(6) 0.9084(5) 0.0139(5) Uani d . 1.0 4 . .
    C C10 0.1639(4) 0.46812(6) 0.2808(5) 0.0174(5) Uani d . 1.0 4 . .
    H H1 -0.1991 0.4640 0.5960 0.0197 Uiso calc R 1.0 4 . .
    H H2 0.4520 0.3346 0.7640 0.0200 Uiso calc R 1.0 4 . .
    H H3 -0.2678 0.3614 1.2100 0.0202 Uiso calc R 1.0 4 . .
    H H4 0.3094 0.4650 0.1861 0.0208 Uiso calc R 1.0 4 . .
loop_
    _atom_site_aniso_label
    _atom_site_aniso_U_11
    _atom_site_aniso_U_22
    _atom_site_aniso_U_33
    _atom_site_aniso_U_12
    _atom_site_aniso_U_13
    _atom_site_aniso_U_23
    Cl1 0.0256(3) 0.0191(3) 0.0322(3) 0.0053(3) -0.0045(3) 0.0062(3)
    F1 0.0290(8) 0.0242(7) 0.0256(8) -0.0050(7) -0.0003(7) 0.0083(6)
    O1 0.0134(7) 0.0183(7) 0.0194(8) 0.0035(6) 0.0028(7) 0.0013(7)
    O2 0.0160(8) 0.0231(8) 0.0199(8) 0.0032(7) 0.0050(8) 0.0007(7)
    O3 0.0219(8) 0.0194(7) 0.0250(9) 0.0017(7) -0.0026(8) 0.0047(7)
    C1 0.0170(10) 0.0144(9) 0.0180(11) 0.0007(8) -0.0019(11) -0.0003(9)
    C2 0.0160(10) 0.0143(9) 0.0146(10) 0.0003(9) -0.0007(10) -0.0016(8)
    C3 0.0150(10) 0.0159(10) 0.0144(10) -0.0004(9) -0.0025(10) -0.0029(9)
    C4 0.0161(10) 0.0170(10) 0.0169(11) 0.0015(9) -0.0019(10) -0.0031(9)
    C5 0.0193(11) 0.0136(10) 0.0207(11) 0.0023(9) -0.0049(10) -0.0004(9)
    C6 0.0208(11) 0.0168(10) 0.0162(11) -0.0050(9) -0.0007(11) 0.0007(10)
    C7 0.0152(10) 0.0202(10) 0.0150(10) -0.0022(9) 0.0002(10) -0.0025(9)
    C8 0.0157(10) 0.0142(9) 0.0137(10) -0.0001(8) -0.0013(9) -0.0026(9)
    C9 0.0137(10) 0.0134(9) 0.0147(10) -0.0004(8) -0.0034(9) -0.0029(9)
    C10 0.0175(10) 0.0191(10) 0.0156(10) -0.0009(9) -0.0010(10) -0.0013(9)
_geom_special_details     .
loop_
    _geom_bond_atom_site_label_1
    _geom_bond_atom_site_label_2
    _geom_bond_site_symmetry_1
    _geom_bond_site_symmetry_2
    _geom_bond_distance
    _geom_bond_publ_flag
    Cl1 C5 . . 1.720(3) no
    F1 C6 . . 1.344(3) no
    O1 C1 . . 1.344(3) no
    O1 C9 . . 1.375(3) no
    O2 C3 . . 1.231(3) no
    O3 C10 . . 1.212(3) no
    C1 C2 . . 1.351(4) no
    C2 C3 . . 1.461(3) no
    C2 C10 . . 1.474(3) no
    C3 C8 . . 1.465(3) no
    C4 C5 . . 1.377(4) no
    C4 C8 . . 1.405(3) no
    C5 C6 . . 1.400(4) no
    C6 C7 . . 1.372(3) no
    C7 C9 . . 1.389(3) no
    C8 C9 . . 1.397(3) no
    C1 H1 . . 0.950 no
    C4 H2 . . 0.950 no
    C7 H3 . . 0.950 no
    C10 H4 . . 0.950 no
loop_
    _geom_contact_atom_site_label_1
    _geom_contact_atom_site_label_2
    _geom_contact_distance
    _geom_contact_site_symmetry_1
    _geom_contact_site_symmetry_2
    _geom_contact_publ_flag
    Cl1 F1 2.908(2) . . no
    F1 C9 3.589(4) . . no
    O1 C3 2.862(3) . . no
    O1 C6 3.590(4) . . no
    O2 C1 3.576(4) . . no
    O2 C4 2.874(3) . . no
    O2 C10 2.870(3) . . no
    O3 C1 2.828(3) . . no
    C1 C7 3.576(4) . . no
    C1 C8 2.761(4) . . no
    C2 C9 2.763(4) . . no
    C4 C7 2.806(4) . . no
    C5 C9 2.766(4) . . no
    C6 C8 2.766(4) . . no
    Cl1 F1 3.380(3) . 1_655 no
    Cl1 F1 3.049(3) . 2_558 no
    F1 Cl1 3.380(3) . 1_455 no
    F1 Cl1 3.049(3) . 2_458 no
    F1 C4 3.297(3) . 1_556 no
    F1 C5 3.577(4) . 1_556 no
    F1 C8 3.331(3) . 1_556 no
    O1 O2 3.006(3) . 1_455 no
    O1 O2 3.540(3) . 1_456 no
    O1 O3 3.416(3) . 1_556 no
    O1 C2 3.533(4) . 1_556 no
    O1 C3 3.545(3) . 1_455 no
    O1 C10 3.307(3) . 1_556 no
    O2 O1 3.540(3) . 1_654 no
    O2 O1 3.006(3) . 1_655 no
    O2 C1 3.138(3) . 1_655 no
    O2 C4 3.354(4) . 1_554 no
    O2 C5 3.411(4) . 1_554 no
    O2 C7 3.173(3) . 1_654 no
    O2 C8 3.496(4) . 1_554 no
    O3 O1 3.416(3) . 1_554 no
    O3 O3 3.352(3) . 4_564 no
    O3 O3 3.352(3) . 4_565 no
    O3 C1 3.353(4) . 1_554 no
    O3 C1 3.242(3) . 4_464 no
    O3 C2 3.123(3) . 4_564 no
    O3 C3 3.534(4) . 4_564 no
    O3 C10 2.879(3) . 4_564 no
    O3 C10 3.349(4) . 4_565 no
    C1 O2 3.138(3) . 1_455 no
    C1 O3 3.353(4) . 1_556 no
    C1 O3 3.242(3) . 4_465 no
    C1 C10 3.481(4) . 1_556 no
    C2 O1 3.533(4) . 1_554 no
    C2 O3 3.123(3) . 4_565 no
    C2 C7 3.435(4) . 1_554 no
    C2 C9 3.407(4) . 1_554 no
    C3 O1 3.545(3) . 1_655 no
    C3 O3 3.534(4) . 4_565 no
    C3 C6 3.404(4) . 1_554 no
    C3 C7 3.349(4) . 1_554 no
    C3 C9 3.542(4) . 1_554 no
    C4 F1 3.297(3) . 1_554 no
    C4 O2 3.354(4) . 1_556 no
    C4 C6 3.581(4) . 1_554 no
    C4 C7 3.531(4) . 1_655 no
    C5 F1 3.577(4) . 1_554 no
    C5 O2 3.411(4) . 1_556 no
    C6 C3 3.404(4) . 1_556 no
    C6 C4 3.581(4) . 1_556 no
    C6 C8 3.337(4) . 1_556 no
    C7 O2 3.173(3) . 1_456 no
    C7 C2 3.435(4) . 1_556 no
    C7 C3 3.349(4) . 1_556 no
    C7 C4 3.531(4) . 1_455 no
    C7 C8 3.571(4) . 1_556 no
    C8 F1 3.331(3) . 1_554 no
    C8 O2 3.496(4) . 1_556 no
    C8 C6 3.337(4) . 1_554 no
    C8 C7 3.571(4) . 1_554 no
    C9 C2 3.407(4) . 1_556 no
    C9 C3 3.542(4) . 1_556 no
    C9 C10 3.506(4) . 1_556 no
    C10 O1 3.307(3) . 1_554 no
    C10 O3 3.349(4) . 4_564 no
    C10 O3 2.879(3) . 4_565 no
    C10 C1 3.481(4) . 1_554 no
    C10 C9 3.506(4) . 1_554 no
    C10 C10 3.289(4) . 4_564 no
    C10 C10 3.289(4) . 4_565 no
    Cl1 H2 2.8259 . . no
    F1 H3 2.5356 . . no
    O1 H3 2.5157 . . no
    O2 H2 2.6126 . . no
    O2 H4 2.5720 . . no
    O3 H1 2.5075 . . no
    C1 H4 3.2741 . . no
    C3 H1 3.2973 . . no
    C3 H2 2.6768 . . no
    C3 H4 2.6745 . . no
    C5 H3 3.2890 . . no
    C6 H2 3.2547 . . no
    C8 H3 3.2967 . . no
    C9 H1 3.1900 . . no
    C9 H2 3.2681 . . no
    C10 H1 2.5568 . . no
    H1 H4 3.4924 . . no
    Cl1 H2 3.3732 . 1_556 no
    Cl1 H3 3.4511 . 1_655 no
    F1 H2 3.4577 . 1_456 no
    F1 H2 3.5970 . 1_556 no
    O1 H2 3.4090 . 1_455 no
    O1 H3 3.5035 . 1_554 no
    O1 H4 3.5895 . 1_556 no
    O2 H1 3.0802 . 1_655 no
    O2 H3 2.2707 . 1_654 no
    O3 H1 3.3969 . 1_554 no
    O3 H1 2.4042 . 4_464 no
    O3 H4 2.9039 . 4_564 no
    O3 H4 2.6777 . 4_565 no
    C1 H3 3.4372 . 1_554 no
    C1 H4 3.5633 . 1_556 no
    C1 H4 3.4837 . 4_565 no
    C2 H3 3.5279 . 1_554 no
    C2 H4 3.5642 . 1_556 no
    C2 H4 3.3373 . 4_565 no
    C3 H3 3.4320 . 1_654 no
    C4 H3 3.0253 . 1_655 no
    C5 H2 3.5757 . 1_556 no
    C5 H3 3.3268 . 1_655 no
    C7 H2 3.0416 . 1_455 no
    C9 H2 3.3732 . 1_455 no
    C10 H1 3.5669 . 4_464 no
    C10 H4 3.5488 . 4_564 no
    C10 H4 2.8982 . 4_565 no
    H1 O2 3.0802 . 1_455 no
    H1 O3 3.3969 . 1_556 no
    H1 O3 2.4042 . 4_465 no
    H1 C10 3.5669 . 4_465 no
    H1 H1 3.3725 . 4_464 no
    H1 H1 3.3725 . 4_465 no
    H1 H4 3.4116 . 1_455 no
    H1 H4 3.2403 . 4_565 no
    H2 Cl1 3.3732 . 1_554 no
    H2 F1 3.5970 . 1_554 no
    H2 F1 3.4577 . 1_654 no
    H2 O1 3.4090 . 1_655 no
    H2 C5 3.5757 . 1_554 no
    H2 C7 3.0416 . 1_655 no
    H2 C9 3.3732 . 1_655 no
    H2 H3 3.1828 . 1_654 no
    H2 H3 2.7815 . 1_655 no
    H3 Cl1 3.4511 . 1_455 no
    H3 O1 3.5035 . 1_556 no
    H3 O2 2.2707 . 1_456 no
    H3 C1 3.4372 . 1_556 no
    H3 C2 3.5279 . 1_556 no
    H3 C3 3.4320 . 1_456 no
    H3 C4 3.0253 . 1_455 no
    H3 C5 3.3268 . 1_455 no
    H3 H2 2.7815 . 1_455 no
    H3 H2 3.1828 . 1_456 no
    H4 O1 3.5895 . 1_554 no
    H4 O3 2.6777 . 4_564 no
    H4 O3 2.9039 . 4_565 no
    H4 C1 3.5633 . 1_554 no
    H4 C1 3.4837 . 4_564 no
    H4 C2 3.5642 . 1_554 no
    H4 C2 3.3373 . 4_564 no
    H4 C10 2.8982 . 4_564 no
    H4 C10 3.5488 . 4_565 no
    H4 H1 3.4116 . 1_655 no
    H4 H1 3.2403 . 4_564 no
    H4 H4 3.3442 . 4_564 no
    H4 H4 3.3442 . 4_565 no
loop_
    _geom_angle_atom_site_label_1
    _geom_angle_atom_site_label_2
    _geom_angle_atom_site_label_3
    _geom_angle_site_symmetry_1
    _geom_angle_site_symmetry_2
    _geom_angle_site_symmetry_3
    _geom_angle
    _geom_angle_publ_flag
    C1 O1 C9 . . . 118.64(17) no
    O1 C1 C2 . . . 124.15(19) no
    C1 C2 C3 . . . 121.03(19) no
    C1 C2 C10 . . . 119.31(19) no
    C3 C2 C10 . . . 119.7(2) no
    O2 C3 C2 . . . 122.9(2) no
    O2 C3 C8 . . . 123.02(19) no
    C2 C3 C8 . . . 114.06(19) no
    C5 C4 C8 . . . 120.3(2) no
    Cl1 C5 C4 . . . 121.60(18) no
    Cl1 C5 C6 . . . 119.27(17) no
    C4 C5 C6 . . . 119.1(2) no
    F1 C6 C5 . . . 118.87(19) no
    F1 C6 C7 . . . 118.6(2) no
    C5 C6 C7 . . . 122.5(2) no
    C6 C7 C9 . . . 117.5(2) no
    C3 C8 C4 . . . 121.5(2) no
    C3 C8 C9 . . . 120.02(19) no
    C4 C8 C9 . . . 118.5(2) no
    O1 C9 C7 . . . 115.77(19) no
    O1 C9 C8 . . . 122.08(19) no
    C7 C9 C8 . . . 122.1(2) no
    O3 C10 C2 . . . 124.5(2) no
    O1 C1 H1 . . . 117.920 no
    C2 C1 H1 . . . 117.932 no
    C5 C4 H2 . . . 119.879 no
    C8 C4 H2 . . . 119.849 no
    C6 C7 H3 . . . 121.234 no
    C9 C7 H3 . . . 121.245 no
    O3 C10 H4 . . . 117.735 no
    C2 C10 H4 . . . 117.738 no
loop_
    _geom_torsion_atom_site_label_1
    _geom_torsion_atom_site_label_2
    _geom_torsion_atom_site_label_3
    _geom_torsion_atom_site_label_4
    _geom_torsion_site_symmetry_1
    _geom_torsion_site_symmetry_2
    _geom_torsion_site_symmetry_3
    _geom_torsion_site_symmetry_4
    _geom_torsion
    _geom_torsion_publ_flag
    C1 O1 C9 C7 . . . . 179.81(16) no
    C1 O1 C9 C8 . . . . 1.4(3) no
    C9 O1 C1 C2 . . . . -1.3(3) no
    C9 O1 C1 H1 . . . . 178.7 no
    O1 C1 C2 C3 . . . . 1.1(4) no
    O1 C1 C2 C10 . . . . -179.67(17) no
    H1 C1 C2 C3 . . . . -178.9 no
    H1 C1 C2 C10 . . . . 0.3 no
    C1 C2 C3 O2 . . . . 178.64(19) no
    C1 C2 C3 C8 . . . . -0.9(3) no
    C1 C2 C10 O3 . . . . -1.5(4) no
    C1 C2 C10 H4 . . . . 178.5 no
    C3 C2 C10 O3 . . . . 177.79(19) no
    C3 C2 C10 H4 . . . . -2.2 no
    C10 C2 C3 O2 . . . . -0.6(3) no
    C10 C2 C3 C8 . . . . 179.86(17) no
    O2 C3 C8 C4 . . . . 1.2(4) no
    O2 C3 C8 C9 . . . . -178.51(18) no
    C2 C3 C8 C4 . . . . -179.22(17) no
    C2 C3 C8 C9 . . . . 1.0(3) no
    C5 C4 C8 C3 . . . . 178.79(18) no
    C5 C4 C8 C9 . . . . -1.5(3) no
    C8 C4 C5 Cl1 . . . . -176.25(17) no
    C8 C4 C5 C6 . . . . 1.7(3) no
    H2 C4 C5 Cl1 . . . . 3.7 no
    H2 C4 C5 C6 . . . . -178.3 no
    H2 C4 C8 C3 . . . . -1.2 no
    H2 C4 C8 C9 . . . . 178.6 no
    Cl1 C5 C6 F1 . . . . -1.2(3) no
    Cl1 C5 C6 C7 . . . . 176.87(14) no
    C4 C5 C6 F1 . . . . -179.17(19) no
    C4 C5 C6 C7 . . . . -1.1(4) no
    F1 C6 C7 C9 . . . . 178.33(16) no
    F1 C6 C7 H3 . . . . -1.7 no
    C5 C6 C7 C9 . . . . 0.3(4) no
    C5 C6 C7 H3 . . . . -179.7 no
    C6 C7 C9 O1 . . . . -178.42(18) no
    C6 C7 C9 C8 . . . .  0.0(3) no
    H3 C7 C9 O1 . . . . 1.6 no
    H3 C7 C9 C8 . . . . 180.0 no
    C3 C8 C9 O1 . . . . -1.3(3) no
    C3 C8 C9 C7 . . . . -179.63(17) no
    C4 C8 C9 O1 . . . . 178.90(18) no
    C4 C8 C9 C7 . . . . 0.6(3) no
loop_
    _geom_hbond_atom_site_label_D
    _geom_hbond_atom_site_label_H
    _geom_hbond_atom_site_label_A
    _geom_hbond_site_symmetry_A
    _geom_hbond_distance_DH
    _geom_hbond_distance_HA
    _geom_hbond_distance_DA
    _geom_hbond_angle_DHA
    _geom_hbond_publ_flag
    C7 H3 O2 1_456 0.95 2.271 3.173(3) 158 yes
    C1 H1 O3 4_465 0.95 2.404 3.242(3) 147 yes
_iucr_refine_instructions_details
;
TITL 6-Chloro-7-fluoro-4-oxo-4H-chromene-3-carbaldehyde
CELL  0.71069 5.72490 32.56930 4.70560 90.000 90.000 90.000
ZERR  4 0.00300 0.02320 0.00400 0.000 0.000 0.000
LATT -1
SYMM .50+X, .50-Y,    -Z
SYMM    -X, .50+Y, .50-Z
SYMM .50-X,    -Y, .50+Z
SFAC C H CL F O
UNIT 40 16 4 4 12
SHEL 99999.000000 0.000000
L.S. 20
FMAP 2
PLAN -25
WPDB -2
HTAB
BOND $H
CONF
LIST 4
TEMP -173.0
ACTA
SIZE 0.400 0.250 0.080
WGHT    0.039500    0.385500
FVAR       1.10147
CL1   3    0.391857    0.273972    1.187427    11.00000    0.02562    0.01906 =
         0.03221    0.00617   -0.00446    0.00529
F1    4   -0.062954    0.298365    1.405051    11.00000    0.02897    0.02422 =
         0.02555    0.00829   -0.00026   -0.00499
O1    5   -0.174315    0.415255    0.844248    11.00000    0.01343    0.01829 =
         0.01937    0.00133    0.00282    0.00352
O2    5    0.443317    0.397887    0.423162    11.00000    0.01598    0.02313 =
         0.01988    0.00068    0.00499    0.00318
O3    5    0.042217    0.497033    0.214621    11.00000    0.02194    0.01936 =
         0.02502    0.00466   -0.00255    0.00166
C1    1   -0.101503    0.441349    0.641463    11.00000    0.01697    0.01436 =
         0.01801   -0.00028   -0.00188    0.00070
AFIX  43
H1    2   -0.199129    0.464004    0.596038    11.00000   -1.20000
AFIX   0
C2    1    0.101723    0.437396    0.498161    11.00000    0.01600    0.01428 =
         0.01458   -0.00158   -0.00074    0.00033
C3    1    0.258904    0.402940    0.552882    11.00000    0.01500    0.01585 =
         0.01437   -0.00290   -0.00253   -0.00042
C4    1    0.307827    0.340313    0.855701    11.00000    0.01606    0.01703 =
         0.01686   -0.00314   -0.00195    0.00154
AFIX  43
H2    2    0.452041    0.334585    0.764032    11.00000   -1.20000
AFIX   0
C5    1    0.228377    0.314789    1.067911    11.00000    0.01926    0.01363 =
         0.02073   -0.00036   -0.00493    0.00229
C6    1    0.012519    0.323069    1.195449    11.00000    0.02083    0.01680 =
         0.01617    0.00072   -0.00074   -0.00505
C7    1   -0.122055    0.356189    1.120362    11.00000    0.01523    0.02020 =
         0.01497   -0.00246    0.00020   -0.00225
AFIX  43
H3    2   -0.267795    0.361372    1.209989    11.00000   -1.20000
AFIX   0
C8    1    0.176557    0.374786    0.774157    11.00000    0.01573    0.01423 =
         0.01371   -0.00263   -0.00134   -0.00006
C9    1   -0.037310    0.381859    0.908444    11.00000    0.01372    0.01339 =
         0.01465   -0.00292   -0.00338   -0.00039
C10   1    0.163887    0.468117    0.280825    11.00000    0.01745    0.01909 =
         0.01555   -0.00134   -0.00105   -0.00093
AFIX  43
H4    2    0.309382    0.465035    0.186112    11.00000   -1.20000
HKLF 4
REM  6-Chloro-7-fluoro-4-oxo-4H-chromene-3-carbaldehyde
REM R1 =  0.0265 for   1249 Fo > 4sig(Fo)  and  0.0311 for all   1346 data
REM    136 parameters refined using      0 restraints
END
WGHT      0.0392      0.3892
REM Highest difference peak  0.287,  deepest hole -0.250,  1-sigma level  0.052
Q1    1   0.2309  0.3581  0.8362  11.00000  0.05    0.29
Q2    1   0.1277  0.4477  0.3853  11.00000  0.05    0.28
Q3    1   0.5193  0.3327  0.7146  11.00000  0.05    0.27
Q4    1   0.2269  0.3878  0.6719  11.00000  0.05    0.24
Q5    1   0.1709  0.4198  0.5080  11.00000  0.05    0.24
Q6    1   0.1219  0.3177  1.1230  11.00000  0.05    0.23
Q7    1  -0.0805  0.3337  1.0783  11.00000  0.05    0.22
Q8    1   0.2926  0.2481  1.2147  11.00000  0.05    0.21
Q9    1   0.0652  0.3768  0.8253  11.00000  0.05    0.21
Q10   1   0.2235  0.3210  0.9236  11.00000  0.05    0.20
Q11   1  -0.0840  0.3660  0.9944  11.00000  0.05    0.19
Q12   1   0.4369  0.2979  1.2925  11.00000  0.05    0.19
Q13   1  -0.0363  0.3457  1.2167  11.00000  0.05    0.19
Q14   1  -0.0130  0.4335  0.2388  11.00000  0.05    0.18
Q15   1   0.0173  0.4465  0.5944  11.00000  0.05    0.18
Q16   1   0.2871  0.2986  1.1083  11.00000  0.05    0.18
Q17   1  -0.2049  0.3595  1.3862  11.00000  0.05    0.18
Q18   1  -0.0064  0.3184  1.2806  11.00000  0.05    0.17
Q19   1   0.0783  0.5155  0.1397  11.00000  0.05    0.17
Q20   1   0.4482  0.3000  1.1400  11.00000  0.05    0.16
Q21   1   0.6609  0.3176  0.6951  11.00000  0.05    0.16
Q22   1  -0.0933  0.3957  0.8674  11.00000  0.05    0.16
Q23   1   0.5175  0.3740  0.4182  11.00000  0.05    0.15
Q24   1   0.4019  0.2500  1.0666  11.00000  0.05    0.15
Q25   1  -0.2550  0.4642  0.6711  11.00000  0.05    0.15
;
