# Supplementary material for: 6-Chloro-7-fluoro-4-oxo-4H-chromene-3-carbaldehyde
Source: Acta Crystallogr Sect E Struct Rep Online. 2014 Jun 25;70(Pt 7):o825. doi: 10.1107/S1600536814014706 (PMC4120572; doi:10.1107/S1600536814014706)
Supplement: Supplementary file 2 [file e-70-0o825-Isup2.hkl]

# 
# h,k,l, Fc-squared, Fo-squared, sigma(Fo-squared) and status flag 
# 
data_I
_shelx_title ' 6-Chloro-7-fluoro-4-oxo-4H-chromene-3-carbaldehyde' 
_shelx_refln_list_code          4 
_shelx_F_calc_maximum      109.54 
_exptl_crystal_F_000       456.00 
_reflns_d_resolution_high  0.7690 
 
loop_ 
 _symmetry_equiv_pos_as_xyz 
 'x, y, z' 
 'x+1/2, -y+1/2, -z' 
 '-x, y+1/2, -z+1/2' 
 '-x+1/2, -y, z+1/2' 
 
_cell_length_a     5.7249 
_cell_length_b    32.5693 
_cell_length_c     4.7056 
_cell_angle_alpha  90.000 
_cell_angle_beta   90.000 
_cell_angle_gamma  90.000 
 
_shelx_F_squared_multiplier     1.000 
 
loop_ 
 _refln_index_h 
 _refln_index_k 
 _refln_index_l 
 _refln_F_squared_calc 
 _refln_F_squared_meas 
 _refln_F_squared_sigma 
 _refln_observed_status 
   2   0   0      863.31      928.61      7.23 o 
   4   0   0      454.03      399.90      5.14 o 
   6   0   0      105.84      106.28      5.62 o 
   1   1   0     2315.94     2355.30     16.07 o 
   2   1   0     8769.80     8514.38     30.43 o 
   3   1   0        6.97        6.46      0.87 o 
   4   1   0      936.27      962.53      7.64 o 
   5   1   0      183.65      167.88      5.74 o 
   6   1   0       51.31       50.00      4.77 o 
   7   1   0        7.47        0.36      3.07 o 
   1   2   0     4585.61     4326.69     22.20 o 
   2   2   0       86.62       62.09      1.66 o 
   3   2   0      277.74      317.93      3.86 o 
   4   2   0      136.34      115.86      3.00 o 
   5   2   0       40.50       36.30      3.31 o 
   6   2   0      131.03      131.10      6.40 o 
   7   2   0       64.93       62.51      5.65 o 
   1   3   0      783.46      833.14     10.17 o 
   2   3   0      376.55      385.99      6.96 o 
   3   3   0      884.78     1024.78     17.31 o 
   4   3   0       98.87       78.35      2.68 o 
   5   3   0       27.17       25.45      2.10 o 
   6   3   0      438.38      407.39      9.55 o 
   7   3   0       48.57       58.26      5.57 o 
   0   4   0     1011.44      963.95      8.54 o 
   1   4   0      346.72      356.89      5.02 o 
   2   4   0      988.39      994.60      7.66 o 
   3   4   0     2794.08     2815.81     31.75 o 
   4   4   0      515.31      533.84      5.82 o 
   5   4   0      207.48      203.94      6.18 o 
   6   4   0      111.33      115.51      6.25 o 
   7   4   0       17.25       16.92      3.19 o 
   1   5   0     1590.80     1566.95     15.09 o 
   2   5   0      292.90      269.07      3.01 o 
   3   5   0       82.50       86.39      2.33 o 
   4   5   0        5.18        3.79      1.38 o 
   5   5   0      192.64      200.87      6.13 o 
   6   5   0       45.53       44.73      3.41 o 
   7   5   0        3.39       -4.59      4.59 o 
   0   6   0      387.13      341.14      4.52 o 
   1   6   0      324.73      290.31      3.40 o 
   2   6   0      123.01      141.11      2.65 o 
   3   6   0      275.07      281.47      3.71 o 
   4   6   0      863.38      898.73     13.78 o 
   5   6   0       75.67       69.85      4.29 o 
   6   6   0      183.00      196.00      7.30 o 
   7   6   0       86.87       44.79      5.72 o 
   1   7   0        0.14        0.21      0.87 o 
   2   7   0     1625.64     1691.21     14.89 o 
   3   7   0      189.95      217.22      3.37 o 
   4   7   0      112.05      115.29      4.20 o 
   5   7   0       15.61       17.82      2.29 o 
   6   7   0       18.51       13.87      2.71 o 
   7   7   0      786.49      839.94     14.94 o 
   0   8   0        7.23        6.35      0.84 o 
   1   8   0     2713.78     2685.96     15.89 o 
   2   8   0      197.19      201.57      2.82 o 
   3   8   0       10.29       10.25      1.04 o 
   4   8   0        2.97        0.72      2.12 o 
   5   8   0      752.16      760.34     11.21 o 
   6   8   0       36.35       33.72      3.12 o 
   7   8   0       16.28       -6.08      6.08 o 
   1   9   0     1143.56     1111.75     10.73 o 
   2   9   0      512.82      490.92      4.38 o 
   3   9   0     1575.86     1599.66     24.13 o 
   4   9   0       15.23       10.10      1.82 o 
   5   9   0        0.05       -2.65      2.93 o 
   6   9   0      127.78      138.49      6.00 o 
   7   9   0      231.95      227.81      8.56 o 
   0  10   0     3003.21     2673.10     22.58 o 
   1  10   0     1458.69     1464.15     18.52 o 
   2  10   0     1056.54     1071.26      9.06 o 
   3  10   0      108.90      123.32      2.74 o 
   4  10   0     1130.40     1122.45     12.43 o 
   5  10   0      640.20      634.78     10.73 o 
   6  10   0       52.56       62.29      4.67 o 
   7  10   0        0.70       -4.23      4.23 o 
   1  11   0      158.21      156.93      2.35 o 
   2  11   0        4.19       11.42      0.93 o 
   3  11   0      249.10      255.42      3.82 o 
   4  11   0     1799.39     1780.95     22.28 o 
   5  11   0     1287.42     1239.85     14.78 o 
   6  11   0       49.27       49.71      4.20 o 
   7  11   0       10.44        8.49      3.02 o 
   0  12   0        1.01       -0.55      1.22 o 
   1  12   0      603.91      526.67      7.91 o 
   2  12   0      112.50      115.65      2.42 o 
   3  12   0       77.23       70.31      2.39 o 
   4  12   0      346.47      344.02      7.31 o 
   5  12   0       44.55       48.32      3.75 o 
   6  12   0       41.53       44.68      4.46 o 
   7  12   0        5.18        1.21      4.10 o 
   1  13   0        0.16        0.50      1.52 o 
   2  13   0      149.33      139.37      2.71 o 
   3  13   0     2182.31     2066.97     15.14 o 
   4  13   0      375.11      362.83      7.67 o 
   5  13   0      228.51      240.40      7.15 o 
   6  13   0       90.97       90.92      5.52 o 
   7  13   0       59.45       52.87      4.00 o 
   0  14   0      303.76      284.78      4.62 o 
   1  14   0     5384.11     5355.23     92.89 o 
   2  14   0      291.29      308.47      3.93 o 
   3  14   0       96.68       88.39      2.71 o 
   4  14   0     1113.99     1123.55     13.00 o 
   5  14   0      401.22      416.67      9.12 o 
   6  14   0       74.87       71.50      5.32 o 
   7  14   0      113.56      117.62      7.07 o 
   1  15   0     2630.74     2550.29     25.34 o 
   2  15   0     1868.23     2032.75     22.46 o 
   3  15   0      906.79      882.48      7.38 o 
   4  15   0      316.62      310.40      7.16 o 
   5  15   0       15.59        9.63      2.78 o 
   6  15   0       32.40       33.79      2.82 o 
   0  16   0      175.27      130.53      3.47 o 
   1  16   0     2525.49     2427.53     43.00 o 
   2  16   0      673.52      736.50      6.14 o 
   3  16   0      473.20      480.99     11.84 o 
   4  16   0      271.00      259.60      6.67 o 
   5  16   0      278.63      265.30      7.67 o 
   6  16   0        0.06        0.85      2.79 o 
   1  17   0     1420.57     1429.96     14.02 o 
   2  17   0     1651.84     1631.43     13.12 o 
   3  17   0      811.59      829.06     10.43 o 
   4  17   0       52.41       49.58      3.49 o 
   5  17   0        3.88        0.68      3.49 o 
   6  17   0       16.09       16.55      2.51 o 
   0  18   0     1404.47     1404.98     15.96 o 
   1  18   0      333.51      401.03      7.09 o 
   2  18   0     1592.20     1672.67     13.65 o 
   3  18   0       82.66       74.87      3.81 o 
   4  18   0       76.36       69.24      4.01 o 
   5  18   0      342.26      356.01      8.77 o 
   6  18   0      258.55      265.72      8.68 o 
   1  19   0        0.02       -1.72      2.14 o 
   2  19   0        2.71        0.60      1.42 o 
   3  19   0        0.12        3.14      1.55 o 
   4  19   0       27.84       30.42      2.31 o 
   5  19   0       72.43       75.46      5.12 o 
   6  19   0      111.56      136.18      7.34 o 
   0  20   0       39.48       43.13      2.42 o 
   1  20   0       48.87       45.92      2.07 o 
   2  20   0      151.98      133.11      6.23 o 
   3  20   0      483.55      511.35      8.84 o 
   4  20   0      348.21      342.92      8.04 o 
   5  20   0      323.41      331.97      9.20 o 
   6  20   0      148.13      142.79      7.33 o 
   1  21   0        9.25        7.43      1.08 o 
   2  21   0       50.49       38.58      2.83 o 
   3  21   0        5.28        3.45      2.43 o 
   4  21   0        0.43        2.79      2.79 o 
   5  21   0      613.27      613.43     12.05 o 
   6  21   0      393.93      413.42     10.98 o 
   0  22   0     1244.74     1228.38     16.73 o 
   1  22   0        1.62       -0.91      1.44 o 
   2  22   0       35.90       49.78      3.25 o 
   3  22   0       12.30       17.36      2.16 o 
   4  22   0       34.99       42.51      3.91 o 
   5  22   0      555.88      549.71     11.41 o 
   6  22   0       25.47        8.45      6.12 o 
   1  23   0        2.68        3.53      1.07 o 
   2  23   0      724.42      721.23     10.06 o 
   3  23   0      285.72      299.83      7.17 o 
   4  23   0        3.49       -2.40      3.59 o 
   5  23   0       88.32       81.10      5.66 o 
   6  23   0      550.03      526.49     12.96 o 
   0  24   0      452.93      411.39      7.34 o 
   1  24   0      177.88      167.70      5.10 o 
   2  24   0        6.02        1.76      2.95 o 
   3  24   0        0.35       -2.41      2.41 o 
   4  24   0      507.08      511.33     10.39 o 
   5  24   0      136.51      116.17      6.29 o 
   6  24   0      657.06      646.64     14.01 o 
   1  25   0      288.37      274.18      6.35 o 
   2  25   0      239.08      235.15      6.28 o 
   3  25   0      267.94      259.44      7.13 o 
   4  25   0      187.06      197.54      7.26 o 
   5  25   0      322.98      332.06      9.45 o 
   6  25   0       70.29       89.12      6.82 o 
   0  26   0      317.39      309.94      6.84 o 
   1  26   0      709.78      659.79      9.97 o 
   2  26   0        1.27       -3.14      3.14 o 
   3  26   0       12.60        6.73      2.64 o 
   4  26   0      108.70       97.14      5.70 o 
   5  26   0       47.81       66.14      4.79 o 
   1  27   0      289.63      298.25      7.01 o 
   2  27   0      452.51      428.97      8.66 o 
   3  27   0      612.99      581.43     10.89 o 
   4  27   0       25.71       21.41      2.74 o 
   5  27   0       42.47       40.51      4.30 o 
   0  28   0      124.59      117.21      4.69 o 
   1  28   0      249.12      228.96      6.32 o 
   2  28   0      174.78      145.44      5.66 o 
   3  28   0      115.86       94.37      5.79 o 
   4  28   0      156.96      160.56      6.52 o 
   5  28   0      565.84      637.83     13.27 o 
   1  29   0       51.09       50.91      3.54 o 
   2  29   0       53.87       60.24      3.91 o 
   3  29   0       10.25       14.87      2.67 o 
   4  29   0       62.31       66.47      5.15 o 
   5  29   0       73.17       69.09      6.56 o 
   0  30   0      400.36      385.82      8.32 o 
   1  30   0      310.17      325.45      7.97 o 
   2  30   0       77.81       81.46      4.90 o 
   3  30   0        3.43       -3.07      4.04 o 
   4  30   0       35.59       35.94      2.95 o 
   5  30   0       37.45       30.11      3.57 o 
   1  31   0     1768.91     1711.24     17.59 o 
   2  31   0       22.04       30.29      2.84 o 
   3  31   0      413.60      394.99      9.73 o 
   4  31   0        0.25        0.68      3.15 o 
   5  31   0       15.98       18.69      3.14 o 
   0  32   0      591.72      567.30     10.69 o 
   1  32   0     1164.84     1193.56     15.26 o 
   2  32   0      168.17      143.96      6.36 o 
   3  32   0      127.62      123.56      6.46 o 
   4  32   0        0.61        4.73      3.20 o 
   1  33   0        1.70        7.90      2.63 o 
   2  33   0      158.30      151.34      6.27 o 
   3  33   0      276.15      263.24      8.45 o 
   4  33   0        4.57        4.18      3.94 o 
   0  34   0      309.35      307.76      8.26 o 
   1  34   0      194.39      209.20      7.10 o 
   2  34   0      145.61      128.98      6.12 o 
   3  34   0       57.68       50.05      4.69 o 
   4  34   0        2.27       -0.46      3.92 o 
   1  35   0      214.05      208.02      7.26 o 
   2  35   0      330.78      343.19      9.17 o 
   3  35   0       92.00       91.19      6.01 o 
   4  35   0        0.48       -2.01      4.54 o 
   0  36   0      145.89      141.08      6.24 o 
   1  36   0      449.89      445.11     10.11 o 
   2  36   0       55.72       60.63      4.81 o 
   3  36   0       48.99       43.54      3.61 o 
   1  37   0       43.75       49.37      4.23 o 
   2  37   0      228.21      229.96      7.76 o 
   3  37   0        2.14        5.26      2.75 o 
   0  38   0      163.90      165.00      6.92 o 
   1  38   0      157.34      165.43      6.80 o 
   2  38   0      110.58      113.32      6.53 o 
   3  38   0      146.13      154.63      7.46 o 
   1  39   0      176.54      194.12      7.69 o 
   2  39   0      198.95      235.59      8.58 o 
   0  40   0      315.90      337.01      9.62 o 
   1  40   0        0.65        3.98      3.68 o 
   2  40   0      197.15      201.28      8.29 o 
   1  41   0        0.29       -2.19      3.93 o 
   0  42   0      442.32      472.95     11.70 o 
   1   0   1       45.25       39.22      0.86 o 
   2   0   1      292.91      349.25      2.46 o 
   3   0   1     1211.84     1304.51     14.27 o 
   4   0   1      279.69      295.30      6.37 o 
   5   0   1      507.13      537.01      9.56 o 
   6   0   1      263.75      272.16      8.37 o 
   7   0   1        1.06       -4.79      4.79 o 
  -3   1   1      830.69      843.34      8.26 o 
  -2   1   1     1053.51     1055.48     18.02 o 
  -1   1   1      566.47      585.65      3.60 o 
   0   1   1      595.89      627.95      6.49 o 
   1   1   1      545.88      581.03      4.14 o 
   2   1   1     1056.75     1060.02     28.19 o 
   3   1   1      816.37      837.29      7.28 o 
   4   1   1       54.78       57.41      3.37 o 
   5   1   1      161.36      155.13      5.73 o 
   6   1   1      142.16      124.42      6.69 o 
   7   1   1       88.80       92.65      6.44 o 
  -3   2   1      193.68      224.31      3.46 o 
  -2   2   1     1255.91     1299.05     12.50 o 
  -1   2   1      780.41      786.10      4.75 o 
   0   2   1        1.51       -0.40      1.03 o 
   1   2   1      810.91      805.74      6.92 o 
   2   2   1     1230.11     1301.81     10.70 o 
   3   2   1      182.82      231.61      3.47 o 
   4   2   1       17.07       23.36      1.81 o 
   5   2   1      292.83      294.15      7.21 o 
   6   2   1      141.03      136.68      6.51 o 
   7   2   1       13.26       -5.69      5.69 o 
  -3   3   1       15.89       12.68      1.08 o 
  -2   3   1     2644.19     2726.63     37.84 o 
  -1   3   1      156.07      188.19      2.35 o 
   0   3   1     2006.96     2069.24     17.12 o 
   1   3   1      141.69      181.24      3.31 o 
   2   3   1     2656.10     2721.80     18.98 o 
   3   3   1       21.54       15.16      1.01 o 
   4   3   1      290.17      286.44      6.32 o 
   5   3   1       43.37       36.57      2.78 o 
   6   3   1      398.45      378.13      9.56 o 
   7   3   1      252.42      239.31      8.83 o 
  -3   4   1      360.27      330.62      4.11 o 
  -2   4   1      270.17      243.89      3.07 o 
  -1   4   1     4279.55     4424.67     21.31 o 
   0   4   1     6373.57     6039.48     21.17 o 
   1   4   1     4193.68     4377.15     82.80 o 
   2   4   1      258.76      243.91      4.69 o 
   3   4   1      362.65      330.60      6.08 o 
   4   4   1      120.83      119.83      4.38 o 
   5   4   1      753.93      753.99     11.42 o 
   6   4   1       80.33       80.16      5.49 o 
   7   4   1        7.13        2.32      4.85 o 
  -3   5   1      560.29      539.79      5.24 o 
  -2   5   1      309.32      285.79      6.99 o 
  -1   5   1     9512.46     9242.45     29.89 o 
   0   5   1     3101.76     3084.82     15.70 o 
   1   5   1     9521.09     9472.42    125.06 o 
   2   5   1      310.52      285.68      3.54 o 
   3   5   1      564.70      545.65      8.81 o 
   4   5   1       12.64       16.43      1.81 o 
   5   5   1      389.02      403.17      8.56 o 
   6   5   1      190.25      198.87      7.01 o 
   7   5   1       49.57       46.07      3.73 o 
  -3   6   1      887.09      859.02      6.61 o 
  -2   6   1      140.04      133.44      2.58 o 
  -1   6   1    11998.57    11875.99     56.49 o 
   0   6   1     8159.46     7695.75     26.92 o 
   1   6   1    11996.41    12161.18     35.17 o 
   2   6   1      143.67      147.31      2.49 o 
   3   6   1      893.70      860.06      7.57 o 
   4   6   1       71.20       70.22      3.75 o 
   5   6   1      361.98      377.19      8.51 o 
   6   6   1       22.15       17.53      2.73 o 
   7   6   1        4.85        1.23      4.04 o 
  -3   7   1      620.80      626.02      5.73 o 
  -2   7   1      995.63      987.58      9.74 o 
  -1   7   1     2933.54     2997.39     20.09 o 
   0   7   1        8.89       15.42      2.34 o 
   1   7   1     2973.25     3116.39     18.37 o 
   2   7   1      963.37      970.74      9.50 o 
   3   7   1      631.13      627.06      5.75 o 
   4   7   1     1384.01     1443.98     19.63 o 
   5   7   1      600.80      605.67     10.40 o 
   6   7   1       25.22       29.81      2.77 o 
   7   7   1        6.30        2.18      4.57 o 
  -3   8   1      469.35      522.14      6.82 o 
  -2   8   1      648.90      628.00      9.29 o 
  -1   8   1      679.08      687.07      8.31 o 
   0   8   1      281.49      286.68      5.14 o 
   1   8   1      698.48      711.82      6.53 o 
   2   8   1      646.06      650.59      5.12 o 
   3   8   1      475.26      536.39      5.36 o 
   4   8   1      345.98      320.52      6.96 o 
   5   8   1      120.96      122.35      5.31 o 
   6   8   1      324.99      338.40      9.09 o 
   7   8   1       76.55       78.29      6.01 o 
  -3   9   1      131.59      124.79      2.89 o 
  -2   9   1     3494.29     3513.28     19.34 o 
  -1   9   1      900.83      975.73      6.37 o 
   0   9   1     1946.70     1884.73     14.33 o 
   1   9   1      904.38     1026.37     12.92 o 
   2   9   1     3449.69     3502.17     23.61 o 
   3   9   1      134.01      126.53      2.85 o 
   4   9   1       34.87       35.73      3.27 o 
   5   9   1       50.23       54.28      3.92 o 
   6   9   1      248.36      258.73      7.95 o 
   7   9   1       47.33       45.27      3.87 o 
  -3  10   1      522.36      516.50      5.43 o 
  -2  10   1     1235.06     1362.91      8.56 o 
  -1  10   1      224.89      202.97      2.74 o 
   0  10   1     3544.68     3265.24     19.47 o 
   1  10   1      231.57      213.38      2.79 o 
   2  10   1     1250.29     1385.96     10.76 o 
   3  10   1      536.76      531.26      5.47 o 
   4  10   1     1454.62     1459.69     20.19 o 
   5  10   1      114.73      109.47      5.09 o 
   6  10   1      112.79      120.79      5.96 o 
   7  10   1       45.88       44.01      3.89 o 
  -3  11   1       69.29       73.64      2.47 o 
  -2  11   1     2561.51     2606.31     21.45 o 
  -1  11   1     1253.00     1246.43     10.33 o 
   0  11   1      590.12      534.75      9.66 o 
   1  11   1     1254.62     1299.71     20.74 o 
   2  11   1     2567.52     2722.89     27.79 o 
   3  11   1       70.63       72.97      2.43 o 
   4  11   1       19.04       19.63      2.18 o 
   5  11   1        2.47        1.82      2.71 o 
   6  11   1       23.20       18.45      2.76 o 
   7  11   1       46.67       45.20      3.83 o 
  -3  12   1      229.94      232.82      3.92 o 
  -2  12   1      159.46      158.44      4.22 o 
  -1  12   1      792.81      863.73      5.71 o 
   0  12   1        2.14        3.14      0.82 o 
   1  12   1      781.25      894.13      8.46 o 
   2  12   1      162.74      153.36      2.85 o 
   3  12   1      220.52      229.59      7.35 o 
   4  12   1      533.59      536.90      9.07 o 
   5  12   1       40.37       47.35      4.10 o 
   6  12   1       75.58       70.12      5.46 o 
   7  12   1       11.57        3.52      5.17 o 
  -3  13   1        3.55        2.41      1.54 o 
  -2  13   1      117.50      104.02      2.75 o 
  -1  13   1      338.98      367.90      5.52 o 
   0  13   1       87.07       96.88      2.14 o 
   1  13   1      326.00      382.50      3.97 o 
   2  13   1      110.38      105.79      2.49 o 
   3  13   1        2.55        2.30      1.20 o 
   4  13   1       75.48       77.67      4.01 o 
   5  13   1        1.82        0.37      3.08 o 
   6  13   1      378.75      396.56      9.97 o 
  -3  14   1      436.05      431.79      5.34 o 
  -2  14   1      821.96      884.27      8.29 o 
  -1  14   1      205.80      204.27      3.12 o 
   0  14   1      834.02      794.09      6.45 o 
   1  14   1      195.42      226.42      8.98 o 
   2  14   1      822.73      900.77      7.69 o 
   3  14   1      442.93      430.44      5.25 o 
   4  14   1      417.28      431.65      8.40 o 
   5  14   1       56.81       63.39      4.56 o 
   6  14   1       34.77       35.38      3.12 o 
  -2  15   1      124.68      113.33      2.73 o 
  -1  15   1      618.34      606.70      5.22 o 
   0  15   1      196.64      184.89      4.67 o 
   1  15   1      641.42      645.68     10.80 o 
   2  15   1      123.15      119.16      2.69 o 
   3  15   1      267.56      270.02      6.15 o 
   4  15   1     1161.92     1165.56     13.67 o 
   5  15   1      170.22      151.71      6.41 o 
   6  15   1       64.77       77.74      5.28 o 
  -2  16   1      180.97      193.10      6.30 o 
  -1  16   1      657.07      610.56      5.50 o 
   0  16   1      199.92      180.81      3.03 o 
   1  16   1      660.25      645.07      5.52 o 
   2  16   1      177.32      196.50      3.43 o 
   3  16   1      249.68      260.77      6.25 o 
   4  16   1      207.13      210.21      6.54 o 
   5  16   1      454.14      477.04     10.17 o 
   6  16   1       17.65       22.59      2.66 o 
  -2  17   1      134.07      143.36      4.52 o 
  -1  17   1      200.57      204.80      9.75 o 
   0  17   1      105.54      110.18      2.51 o 
   1  17   1      206.19      207.65      6.63 o 
   2  17   1      140.44      143.51      3.11 o 
   3  17   1     1245.52     1229.13     12.99 o 
   4  17   1     1046.93     1056.70     13.23 o 
   5  17   1      240.45      236.14      8.07 o 
   6  17   1       88.36       88.61      5.81 o 
  -2  18   1       45.04       46.51      2.09 o 
  -1  18   1      744.07      697.89     18.31 o 
   0  18   1       10.05        7.98      1.36 o 
   1  18   1      760.55      733.64      6.18 o 
   2  18   1       42.56       39.24      2.03 o 
   3  18   1      212.94      208.81      5.83 o 
   4  18   1       84.14       88.86      4.80 o 
   5  18   1      757.68      766.80     13.06 o 
   6  18   1        8.32        6.63      2.79 o 
  -2  19   1      218.37      208.30      3.85 o 
  -1  19   1      168.85      151.41      3.06 o 
   0  19   1      658.01      621.12      8.58 o 
   1  19   1      174.58      151.11      3.21 o 
   2  19   1      222.61      203.50      3.75 o 
   3  19   1     1313.32     1327.11     13.95 o 
   4  19   1      154.55      159.73      5.89 o 
   5  19   1       98.89      102.48      5.92 o 
   6  19   1       25.00       25.56      3.16 o 
  -1  20   1     1176.79     1114.79      7.98 o 
   0  20   1      245.27      253.42      3.87 o 
   1  20   1     1168.55     1102.11     19.25 o 
   2  20   1      662.63      623.74      9.11 o 
   3  20   1      261.44      266.13      6.71 o 
   4  20   1      398.62      395.77      8.75 o 
   5  20   1      219.10      233.23      7.67 o 
   6  20   1       30.23       34.48      3.45 o 
  -1  21   1     1050.87     1041.40      7.95 o 
   0  21   1     2736.05     2702.97     46.03 o 
   1  21   1     1060.40     1053.20      9.27 o 
   2  21   1      151.75      152.20      4.89 o 
   3  21   1      228.83      235.73      6.46 o 
   4  21   1       85.47       93.04      5.03 o 
   5  21   1       61.10       61.02      4.59 o 
   6  21   1      157.71      161.24      7.89 o 
   0  22   1      145.70      148.14      3.27 o 
   1  22   1      144.41      130.98      4.97 o 
   2  22   1       83.87       69.19      3.77 o 
   3  22   1      680.84      646.93     10.44 o 
   4  22   1       37.38       54.60      4.25 o 
   5  22   1      159.12      168.77      6.77 o 
   6  22   1      114.35      125.14      7.01 o 
   0  23   1        0.34       -0.96      2.05 o 
   1  23   1      478.33      454.34      8.22 o 
   2  23   1        0.47       -2.40      2.40 o 
   3  23   1      547.98      588.16     10.00 o 
   4  23   1      105.44       98.69      5.46 o 
   5  23   1       17.66        9.36      2.93 o 
   6  23   1       51.13       66.18      6.00 o 
   0  24   1      240.09      239.70      5.89 o 
   1  24   1      699.88      665.84      9.83 o 
   2  24   1      210.34      203.00      6.07 o 
   3  24   1      118.31      117.57      5.07 o 
   4  24   1       71.47       76.07      5.18 o 
   5  24   1      330.14      348.59      9.68 o 
   6  24   1      184.19      184.95      8.33 o 
   0  25   1       93.08      101.54      4.29 o 
   1  25   1      312.25      287.86      6.89 o 
   2  25   1      363.87      349.34      7.67 o 
   3  25   1      102.33      100.15      4.98 o 
   4  25   1       14.08       -0.61      4.01 o 
   5  25   1       89.26       89.75      5.84 o 
   0  26   1     1867.01     1786.33     22.92 o 
   1  26   1       42.21       43.11      3.43 o 
   2  26   1      247.58      225.96      6.68 o 
   3  26   1      152.79      150.68      6.08 o 
   4  26   1      202.87      206.65      7.21 o 
   5  26   1       24.21       28.30      3.20 o 
   0  27   1     1031.37     1006.63     12.44 o 
   1  27   1      141.59      152.24      5.32 o 
   2  27   1      115.97      112.59      4.93 o 
   3  27   1       61.90       48.04      4.60 o 
   4  27   1       22.58       14.39      2.79 o 
   5  27   1        2.23        5.08      2.81 o 
   0  28   1      115.28      104.50      4.91 o 
   1  28   1      746.12      723.94     11.00 o 
   2  28   1       12.14        9.17      2.37 o 
   3  28   1       92.58       80.88      5.37 o 
   4  28   1      122.88      131.10      6.05 o 
   5  28   1       21.93       22.03      3.50 o 
   0  29   1      717.09      666.91     10.75 o 
   1  29   1       29.07       31.64      2.53 o 
   2  29   1      187.92      181.81      6.52 o 
   3  29   1       65.93       62.02      5.01 o 
   4  29   1       32.57       29.85      3.35 o 
   5  29   1      140.16      131.23      7.31 o 
   0  30   1       87.00       82.85      4.63 o 
   1  30   1      147.86      143.15      5.52 o 
   2  30   1       37.60       40.45      2.98 o 
   3  30   1       49.80       49.80      4.53 o 
   4  30   1      243.65      234.63      8.37 o 
   5  30   1       60.00       65.19      6.26 o 
   0  31   1      244.01      242.25      7.34 o 
   1  31   1      277.52      280.84      7.70 o 
   2  31   1      144.02      141.78      5.98 o 
   3  31   1      103.19       94.53      5.32 o 
   4  31   1      112.22      108.18      7.21 o 
   0  32   1      685.73      671.10     11.58 o 
   1  32   1       53.44       55.24      4.57 o 
   2  32   1       68.56       71.18      5.23 o 
   3  32   1       79.03       68.05      5.22 o 
   4  32   1      287.62      286.17      9.64 o 
   0  33   1       44.14       52.64      4.50 o 
   1  33   1       40.93       42.36      3.15 o 
   2  33   1      716.54      702.07     12.48 o 
   3  33   1      132.14      124.20      6.39 o 
   4  33   1      133.74      130.20      7.46 o 
   0  34   1      268.53      272.47      8.13 o 
   1  34   1      199.85      208.55      6.99 o 
   2  34   1       19.84       20.79      2.72 o 
   3  34   1      150.32      141.74      6.73 o 
   4  34   1      160.74      177.68      8.08 o 
   0  35   1       40.77       52.68      4.37 o 
   1  35   1      104.22      112.46      5.46 o 
   2  35   1       45.36       47.71      4.53 o 
   3  35   1       24.84       31.72      3.28 o 
   0  36   1      413.16      422.68      9.91 o 
   1  36   1       69.17       80.63      4.85 o 
   2  36   1       55.76       60.33      5.08 o 
   3  36   1       78.60       80.67      6.03 o 
   0  37   1       20.11       25.30      2.73 o 
   1  37   1      297.86      298.46      8.88 o 
   2  37   1      480.45      485.60     11.35 o 
   3  37   1       89.87       85.19      6.22 o 
   0  38   1      112.66      118.16      6.23 o 
   1  38   1      133.81      139.42      6.75 o 
   2  38   1      170.36      155.71      7.57 o 
   3  38   1       66.91       73.37      6.09 o 
   0  39   1        2.89        5.85      2.79 o 
   1  39   1       20.26       20.28      3.22 o 
   2  39   1      188.48      179.35      7.64 o 
   0  40   1       58.34       69.76      5.44 o 
   1  40   1       97.78      110.59      6.18 o 
   2  40   1       50.80       50.85      4.09 o 
   0  41   1       23.36       24.96      3.07 o 
   1  41   1      203.14      221.60      8.61 o 
   0   0   2     1748.21     1825.20     35.64 o 
   1   0   2      497.58      493.25      3.05 o 
   2   0   2       17.94       21.08      1.23 o 
   3   0   2      108.63      104.10      1.94 o 
   4   0   2      332.06      315.10      7.01 o 
   5   0   2      205.54      216.80      6.93 o 
   6   0   2      320.36      312.03      9.33 o 
   7   0   2        0.17       -5.65      5.65 o 
  -3   1   2       77.05       74.77      2.50 o 
  -2   1   2      230.60      228.08      3.33 o 
  -1   1   2      518.83      484.78      4.28 o 
   0   1   2       83.53       83.81      2.45 o 
   1   1   2      517.42      497.23      4.36 o 
   2   1   2      228.05      212.81      3.27 o 
   3   1   2       73.02       75.03      8.05 o 
   4   1   2        2.55        4.20      1.76 o 
   5   1   2      192.13      195.10      6.82 o 
   6   1   2      338.63      327.86     10.01 o 
   7   1   2      157.13      164.94      8.32 o 
  -3   2   2      957.96      976.72     11.86 o 
  -2   2   2      131.81      138.13      2.69 o 
  -1   2   2      436.90      433.39      7.34 o 
   0   2   2       26.39       30.29      6.24 o 
   1   2   2      446.52      445.39      6.49 o 
   2   2   2      135.26      134.29      4.24 o 
   3   2   2      949.06      967.85      9.27 o 
   4   2   2      231.62      226.24      6.10 o 
   5   2   2      219.43      217.52      7.39 o 
   6   2   2      611.22      602.63     11.97 o 
   7   2   2      127.10      130.61      7.70 o 
  -3   3   2      237.62      243.80      3.99 o 
  -2   3   2      706.17      676.06      5.59 o 
  -1   3   2     1327.51     1259.14     47.15 o 
   0   3   2      205.02      206.10      2.82 o 
   1   3   2     1312.41     1320.94     11.47 o 
   2   3   2      684.66      665.92      7.35 o 
   3   3   2      228.62      243.42      4.02 o 
   4   3   2       46.93       60.00      3.63 o 
   5   3   2      889.35      866.92     12.80 o 
   6   3   2        2.12       -4.35      4.35 o 
   7   3   2       35.79       26.72      4.06 o 
  -3   4   2     1280.34     1317.77     15.64 o 
  -2   4   2      432.24      424.18      4.53 o 
  -1   4   2      800.57      786.33     11.09 o 
   0   4   2     2204.52     2197.11     17.45 o 
   1   4   2      801.39      795.18      7.86 o 
   2   4   2      448.00      433.81      5.99 o 
   3   4   2     1286.65     1281.68     10.00 o 
   4   4   2       21.53       27.85      2.14 o 
   5   4   2        2.05        2.17      3.70 o 
   6   4   2      192.74      180.04      7.23 o 
   7   4   2       62.81       61.84      6.10 o 
  -3   5   2     1363.57     1387.78     20.66 o 
  -2   5   2      869.47      971.96      6.79 o 
  -1   5   2     1673.84     1594.95     12.80 o 
   0   5   2     2060.90     2205.79     17.72 o 
   1   5   2     1685.57     1722.48     21.17 o 
   2   5   2      875.10      976.85     17.20 o 
   3   5   2     1369.42     1405.31     12.81 o 
   4   5   2       93.67       85.79      4.41 o 
   5   5   2       69.78       64.89      4.71 o 
   6   5   2       73.06       73.36      5.52 o 
  -3   6   2      188.53      211.69      3.79 o 
  -2   6   2      723.12      758.89     16.66 o 
  -1   6   2     1526.57     1512.95     20.79 o 
   0   6   2      679.65      803.90      7.72 o 
   1   6   2     1539.69     1587.35     15.85 o 
   2   6   2      700.53      781.37      7.08 o 
   3   6   2      200.18      219.37      5.65 o 
   4   6   2      334.95      352.42      7.65 o 
   5   6   2      460.88      458.81      9.70 o 
   6   6   2       13.68       14.41      2.86 o 
  -3   7   2      240.22      229.69      3.95 o 
  -2   7   2      136.47      143.28      2.95 o 
  -1   7   2      521.64      549.97      8.68 o 
   0   7   2        0.27        0.91      1.73 o 
   1   7   2      499.96      578.64      8.21 o 
   2   7   2      128.25      132.02      2.85 o 
   3   7   2      252.55      223.06      3.92 o 
   4   7   2       32.43       26.09      2.37 o 
   5   7   2       83.30       65.53      5.04 o 
   6   7   2      130.29      127.28      5.98 o 
  -3   8   2      111.76      109.06      2.97 o 
  -2   8   2      127.09      147.68      2.95 o 
  -1   8   2      541.84      515.58      4.72 o 
   0   8   2     1364.96     1426.62     15.03 o 
   1   8   2      524.67      553.08      5.33 o 
   2   8   2      124.77      146.69      2.98 o 
   3   8   2      108.89      105.09      2.91 o 
   4   8   2       86.58       83.49      4.42 o 
   5   8   2      145.27      142.24      5.96 o 
   6   8   2       64.82       76.25      5.28 o 
  -2   9   2      503.90      567.00      7.29 o 
  -1   9   2      614.92      579.84     12.12 o 
   0   9   2       67.18       92.99      3.03 o 
   1   9   2      627.63      633.89      7.33 o 
   2   9   2      501.32      575.93      5.70 o 
   3   9   2      939.84      937.17     10.90 o 
   4   9   2      357.66      337.57      7.71 o 
   5   9   2       10.97        5.28      3.63 o 
   6   9   2        4.62        4.07      3.30 o 
  -2  10   2     1269.49     1290.71      8.22 o 
  -1  10   2     1965.44     1880.91     41.83 o 
   0  10   2      203.44      212.36      3.17 o 
   1  10   2     1917.83     1994.36     21.93 o 
   2  10   2     1253.07     1279.63     11.60 o 
   3  10   2      103.16      111.22      4.32 o 
   4  10   2      247.47      239.75      6.79 o 
   5  10   2      113.03      126.07      5.93 o 
   6  10   2       55.24       58.08      4.68 o 
  -2  11   2      866.91      861.55      6.92 o 
  -1  11   2     2225.44     2192.01     16.45 o 
   0  11   2     1278.33     1216.77     26.35 o 
   1  11   2     2247.76     2418.33     27.83 o 
   2  11   2      857.02      875.27      6.98 o 
   3  11   2        6.23        5.87      1.71 o 
   4  11   2     1119.49     1075.44     13.45 o 
   5  11   2       64.25       63.60      4.67 o 
   6  11   2       58.45       52.90      3.35 o 
  -2  12   2     2835.20     2955.87     15.62 o 
  -1  12   2     1410.87     1345.63     11.49 o 
   0  12   2       42.42       36.08      1.65 o 
   1  12   2     1425.18     1460.84     16.07 o 
   2  12   2     2873.31     2984.85     25.73 o 
   3  12   2      241.99      243.03      6.07 o 
   4  12   2      749.72      767.31     11.49 o 
   5  12   2      243.56      234.87      7.73 o 
   6  12   2       30.84       35.20      3.07 o 
  -2  13   2     1631.24     1657.84      9.81 o 
  -1  13   2      469.56      450.84      9.63 o 
   0  13   2     1328.57     1253.92     13.35 o 
   1  13   2      485.93      490.14      5.06 o 
   2  13   2     1616.44     1698.41     14.06 o 
   3  13   2      453.60      433.81      8.05 o 
   4  13   2      442.36      464.48      9.18 o 
   5  13   2       65.67       62.03      4.93 o 
   6  13   2      158.28      165.72      7.57 o 
  -2  14   2       40.26       28.97      1.95 o 
  -1  14   2       16.39       18.00      1.15 o 
   0  14   2      533.64      498.60      5.06 o 
   1  14   2       13.51       18.40      2.23 o 
   2  14   2       38.54       33.19      2.06 o 
   3  14   2      460.73      455.29      8.30 o 
   4  14   2      417.06      432.31      8.97 o 
   5  14   2       50.50       56.62      5.07 o 
   6  14   2      124.89      132.15      7.12 o 
  -2  15   2      299.52      287.83      4.55 o 
  -1  15   2      218.52      194.34      4.01 o 
   0  15   2       32.86       34.54      4.78 o 
   1  15   2      222.36      209.51      3.57 o 
   2  15   2      299.89      300.15      4.46 o 
   3  15   2      141.05      138.60      5.13 o 
   4  15   2        2.40       -0.45      3.16 o 
   5  15   2      315.00      310.06      8.73 o 
   6  15   2       32.31       38.38      3.62 o 
  -1  16   2       16.21       11.59      1.06 o 
   0  16   2      178.48      204.02      3.46 o 
   1  16   2       14.64       13.85      1.06 o 
   2  16   2      320.12      325.12      6.79 o 
   3  16   2      167.94      166.26      5.45 o 
   4  16   2      421.65      397.17      8.67 o 
   5  16   2      126.02      136.94      6.07 o 
   6  16   2       47.60       51.71      3.82 o 
  -1  17   2       46.01       49.81      2.11 o 
   0  17   2     1681.46     1656.22     13.71 o 
   1  17   2       40.16       41.33      2.23 o 
   2  17   2      263.93      261.96      6.16 o 
   3  17   2       19.54       22.14      2.12 o 
   4  17   2       73.89       67.06      4.89 o 
   5  17   2      143.27      151.19      6.45 o 
   6  17   2       38.92       42.64      3.74 o 
  -1  18   2       49.57       52.72      2.95 o 
   0  18   2      377.50      357.66      4.72 o 
   1  18   2       54.41       53.44      3.12 o 
   2  18   2      430.55      436.80      7.92 o 
   3  18   2      177.39      161.32      5.70 o 
   4  18   2       26.77       43.92      4.05 o 
   5  18   2       87.87       92.10      5.61 o 
   6  18   2       56.65       59.40      4.21 o 
   0  19   2      206.42      185.50      5.34 o 
   1  19   2       96.81       93.56      3.90 o 
   2  19   2      569.83      538.28      9.06 o 
   3  19   2       39.47       45.71      3.76 o 
   4  19   2      112.19      105.17      5.57 o 
   5  19   2      202.70      200.97      7.46 o 
   6  19   2      159.35      179.83      7.87 o 
   0  20   2     1468.07     1395.97     19.00 o 
   1  20   2      244.14      243.22      6.04 o 
   2  20   2       41.45       35.47      3.35 o 
   3  20   2      402.57      379.55      8.34 o 
   4  20   2      151.74      155.21      6.33 o 
   5  20   2       16.29       14.04      2.83 o 
   6  20   2        2.69        4.99      4.51 o 
   0  21   2      584.66      562.10      8.93 o 
   1  21   2      616.73      611.63      9.43 o 
   2  21   2      143.31      152.10      5.31 o 
   3  21   2      661.38      623.20     10.69 o 
   4  21   2      118.92      113.13      5.80 o 
   5  21   2       96.32       86.27      5.47 o 
   0  22   2      921.77      873.18     11.21 o 
   1  22   2      549.18      504.26      8.86 o 
   2  22   2      524.06      536.14      9.38 o 
   3  22   2      181.85      186.55      6.30 o 
   4  22   2      178.86      193.06      7.06 o 
   5  22   2       64.19       69.87      5.16 o 
   0  23   2      114.94      111.91      4.67 o 
   1  23   2      384.61      356.86      7.67 o 
   2  23   2      712.47      701.88     10.98 o 
   3  23   2      313.70      355.90      8.53 o 
   4  23   2       56.25       48.23      4.68 o 
   5  23   2       29.92       32.40      3.35 o 
   0  24   2      257.86      247.89      6.67 o 
   1  24   2       38.43       33.32      3.25 o 
   2  24   2      224.37      220.75      6.62 o 
   3  24   2      320.92      310.63      8.21 o 
   4  24   2      163.54      162.96      6.54 o 
   5  24   2       74.06       70.17      5.94 o 
   0  25   2     2020.41     1986.75     24.91 o 
   1  25   2      219.50      211.12      6.39 o 
   2  25   2      138.82      149.46      6.14 o 
   3  25   2        8.00        4.17      3.91 o 
   4  25   2       41.87       45.27      4.47 o 
   5  25   2      183.20      192.56      7.95 o 
   0  26   2      470.30      459.28      9.07 o 
   1  26   2      163.66      150.97      5.94 o 
   2  26   2      605.34      574.31     10.67 o 
   3  26   2      630.34      598.95     11.56 o 
   4  26   2       73.83       69.70      5.04 o 
   5  26   2       41.04       45.04      3.78 o 
   0  27   2      618.07      641.85     10.62 o 
   1  27   2      766.16      774.67     11.76 o 
   2  27   2       37.23       28.52      3.35 o 
   3  27   2      205.72      180.95      7.25 o 
   4  27   2       48.82       52.62      4.85 o 
   5  27   2       70.91       79.09      6.17 o 
   0  28   2        2.28       -2.93      2.93 o 
   1  28   2      142.94      140.35      6.10 o 
   2  28   2      137.30      119.67      6.32 o 
   3  28   2      184.14      166.80      6.99 o 
   4  28   2      228.36      249.28      8.51 o 
   5  28   2       14.71        8.91      3.12 o 
   0  29   2       25.01       27.36      2.64 o 
   1  29   2      116.08      110.93      5.53 o 
   2  29   2       62.62       50.99      5.04 o 
   3  29   2      121.87      126.53      6.03 o 
   4  29   2      155.95      138.34      7.61 o 
   0  30   2        0.05        1.93      3.11 o 
   1  30   2      319.38      312.55      8.37 o 
   2  30   2      162.13      168.44      6.68 o 
   3  30   2       35.26       29.51      3.22 o 
   4  30   2      198.15      194.92      8.42 o 
   0  31   2      100.69       95.19      5.27 o 
   1  31   2      127.91      128.72      6.10 o 
   2  31   2       41.65       43.26      4.21 o 
   3  31   2       85.56       87.23      5.60 o 
   4  31   2       55.15       61.05      4.40 o 
   0  32   2       37.99       43.33      3.08 o 
   1  32   2       67.87       67.16      4.69 o 
   2  32   2       59.43       59.44      4.38 o 
   3  32   2       87.42       80.80      6.10 o 
   4  32   2       39.14       29.05      3.76 o 
   0  33   2        7.51        7.21      2.19 o 
   1  33   2       79.07       86.91      5.05 o 
   2  33   2        0.73        2.12      3.06 o 
   3  33   2       33.94       34.90      3.41 o 
   0  34   2       19.91       21.75      2.42 o 
   1  34   2      141.72      161.76      6.45 o 
   2  34   2       76.23       88.23      5.42 o 
   3  34   2       23.21       19.06      3.28 o 
   0  35   2       93.70       98.20      5.58 o 
   1  35   2       93.92      103.85      5.73 o 
   2  35   2      120.49      143.52      7.06 o 
   3  35   2       50.62       50.72      3.97 o 
   0  36   2      222.55      238.25      7.95 o 
   1  36   2       50.18       49.25      3.76 o 
   2  36   2      183.07      193.47      8.18 o 
   3  36   2       33.92       28.63      3.73 o 
   0  37   2       68.00       70.13      5.74 o 
   1  37   2       98.27      108.54      6.48 o 
   2  37   2      161.05      176.34      7.62 o 
   0  38   2        2.09       -1.90      3.81 o 
   1  38   2       28.01       35.45      3.22 o 
   2  38   2       12.37       11.57      3.16 o 
   0  39   2        6.71        7.29      2.81 o 
   1  39   2      179.32      192.95      7.93 o 
   1   0   3       91.44      102.51      2.80 o 
   2   0   3      595.11      545.03      5.73 o 
   3   0   3      595.63      642.59      9.94 o 
   4   0   3      258.83      250.18      7.29 o 
   5   0   3       32.29       40.23      2.80 o 
   6   0   3       21.85       24.99      3.23 o 
  -2   1   3       43.70       37.52      2.21 o 
  -1   1   3      145.79      146.88      3.16 o 
   0   1   3     2753.59     2828.34     59.18 o 
   1   1   3      139.76      148.60      3.18 o 
   2   1   3       41.44       41.04      3.17 o 
   3   1   3      146.94      148.93      5.31 o 
   4   1   3      355.43      343.53      8.24 o 
   5   1   3       27.35       27.36      2.61 o 
   6   1   3        0.82        3.72      4.03 o 
  -1   2   3     1422.32     1356.39     34.33 o 
   0   2   3       57.53       60.15      2.28 o 
   1   2   3     1426.88     1435.10     20.63 o 
   2   2   3      765.75      738.30      9.73 o 
   3   2   3      129.50      133.15      5.31 o 
   4   2   3      296.37      303.57      7.83 o 
   5   2   3       62.39       67.04      4.53 o 
   6   2   3      121.86      126.95      6.89 o 
  -1   3   3      160.71      138.47      3.07 o 
   0   3   3        9.77       16.58      1.17 o 
   1   3   3      157.71      139.14      3.16 o 
   2   3   3      206.34      204.65      5.60 o 
   3   3   3      843.64      814.92     11.25 o 
   4   3   3      368.27      352.91      8.35 o 
   5   3   3       42.14       43.54      2.96 o 
   6   3   3      106.29      105.64      6.80 o 
  -1   4   3      220.16      210.80      6.10 o 
   0   4   3      515.11      573.36      5.65 o 
   1   4   3      221.82      210.86      3.67 o 
   2   4   3      124.67      121.81      4.54 o 
   3   4   3      234.31      233.30      6.68 o 
   4   4   3       19.48       20.25      2.56 o 
   5   4   3      113.32      114.80      5.69 o 
   6   4   3      150.23      143.70      7.71 o 
  -1   5   3      278.28      264.24      5.30 o 
   0   5   3       12.77        7.70      1.00 o 
   1   5   3      274.05      277.57      4.19 o 
   2   5   3       66.80       66.10      3.73 o 
   3   5   3      635.56      652.47     10.15 o 
   4   5   3      121.32      121.93      5.50 o 
   5   5   3       62.57       63.28      4.83 o 
   6   5   3      164.65      152.22      7.80 o 
  -1   6   3      182.75      184.26      3.48 o 
   0   6   3      103.56      101.36      5.16 o 
   1   6   3      177.61      178.24      3.56 o 
   2   6   3      145.86      146.43      4.93 o 
   3   6   3      923.51      936.42     12.12 o 
   4   6   3      397.90      371.15      8.70 o 
   5   6   3        1.38       -3.26      3.26 o 
   6   6   3       58.12       58.83      4.48 o 
  -1   7   3      599.49      586.64      5.94 o 
   0   7   3      526.94      553.37      5.64 o 
   1   7   3      608.88      624.65      6.18 o 
   2   7   3      176.00      169.63      5.24 o 
   3   7   3      427.69      430.46      8.56 o 
   4   7   3      113.95      116.84      5.43 o 
   5   7   3      289.62      289.13      8.26 o 
   6   7   3      123.41      127.34      7.32 o 
  -1   8   3      321.62      301.00      4.44 o 
   0   8   3       47.57       47.13      2.78 o 
   1   8   3      306.85      311.64      4.48 o 
   2   8   3      385.28      386.66      7.43 o 
   3   8   3      684.53      665.48     10.35 o 
   4   8   3      193.69      179.07      6.47 o 
   5   8   3        8.48       -3.59      3.71 o 
   6   8   3      142.17      140.85      7.83 o 
  -1   9   3      302.85      299.98      4.47 o 
   0   9   3        3.65        7.95      1.83 o 
   1   9   3      296.37      327.23      6.27 o 
   2   9   3       17.37       18.36      2.16 o 
   3   9   3        0.95        1.31      2.93 o 
   4   9   3      104.76      103.40      5.56 o 
   5   9   3      351.89      356.80      9.23 o 
   6   9   3       95.07       93.21      6.53 o 
   0  10   3       85.65       84.84      2.60 o 
   1  10   3      292.30      279.23      6.40 o 
   2  10   3        1.75        3.55      1.77 o 
   3  10   3      125.67      113.37      4.95 o 
   4  10   3        2.53        4.70      3.68 o 
   5  10   3       19.37       14.83      2.63 o 
   6  10   3       20.92       25.11      3.68 o 
   0  11   3      216.21      229.43      9.52 o 
   1  11   3      969.90     1001.68     11.45 o 
   2  11   3      234.03      237.87      6.29 o 
   3  11   3       50.89       54.57      3.96 o 
   4  11   3      312.76      309.81      8.38 o 
   5  11   3       48.09       49.81      4.36 o 
   6  11   3       32.19       31.31      3.82 o 
   0  12   3      199.59      194.75      5.43 o 
   1  12   3      820.72      839.92     10.63 o 
   2  12   3       65.29       62.66      3.95 o 
   3  12   3      449.77      435.47      8.84 o 
   4  12   3      248.08      243.69      7.68 o 
   5  12   3       56.49       52.53      4.83 o 
   6  12   3       79.89       74.26      6.67 o 
   0  13   3       43.47       43.65      3.38 o 
   1  13   3       30.32       26.07      2.11 o 
   2  13   3       68.98       60.85      4.06 o 
   3  13   3      250.04      256.93      7.14 o 
   4  13   3      190.50      171.54      6.70 o 
   5  13   3       73.73       88.75      5.53 o 
   6  13   3       77.37       74.59      5.96 o 
   0  14   3      728.12      729.49     10.11 o 
   1  14   3      455.87      475.74      8.34 o 
   2  14   3      189.29      202.98      5.94 o 
   3  14   3        6.61        7.77      2.08 o 
   4  14   3       10.93       10.56      2.70 o 
   5  14   3       60.17       48.49      4.84 o 
   6  14   3       30.38       36.43      3.49 o 
   0  15   3      744.16      772.59     10.41 o 
   1  15   3      969.03      970.10     11.98 o 
   2  15   3      105.87      104.43      4.88 o 
   3  15   3      313.60      300.63      7.81 o 
   4  15   3      221.05      219.26      7.48 o 
   5  15   3       76.05       72.23      5.47 o 
   0  16   3      362.49      360.30      7.43 o 
   1  16   3      490.38      464.51      8.52 o 
   2  16   3     1662.02     1717.95     23.50 o 
   3  16   3      213.56      213.15      7.00 o 
   4  16   3       15.81       18.27      2.75 o 
   5  16   3      105.96      101.61      5.77 o 
   0  17   3      244.35      235.86      6.26 o 
   1  17   3      231.40      235.48      6.38 o 
   2  17   3      413.39      423.29      8.90 o 
   3  17   3      451.64      431.55      9.33 o 
   4  17   3       12.93       16.36      2.40 o 
   5  17   3      165.10      161.03      7.67 o 
   0  18   3       70.40       72.67      4.09 o 
   1  18   3      331.50      351.17      7.62 o 
   2  18   3      996.21      953.85     12.81 o 
   3  18   3      575.31      579.43     10.95 o 
   4  18   3       34.03       36.98      2.98 o 
   5  18   3       57.53       60.66      5.51 o 
   0  19   3      472.81      456.27      8.65 o 
   1  19   3       83.75       80.49      4.50 o 
   2  19   3      257.78      281.72      7.59 o 
   3  19   3       20.65       21.04      2.98 o 
   4  19   3      133.29      138.31      6.34 o 
   5  19   3      104.18       97.80      6.23 o 
   0  20   3       56.27       59.44      3.89 o 
   1  20   3      349.33      320.78      7.54 o 
   2  20   3      366.56      364.66      8.35 o 
   3  20   3       59.43       56.56      4.70 o 
   4  20   3      101.05      112.15      5.84 o 
   5  20   3       25.99       31.69      3.53 o 
   0  21   3      543.90      530.41      9.68 o 
   1  21   3       19.39       17.05      2.24 o 
   2  21   3      227.81      207.17      6.92 o 
   3  21   3      117.55      108.77      5.71 o 
   4  21   3      259.33      274.37      8.52 o 
   5  21   3       20.65       16.69      3.16 o 
   0  22   3      314.37      290.13      7.53 o 
   1  22   3       66.18       57.70      3.97 o 
   2  22   3      555.55      546.62     10.56 o 
   3  22   3      102.47      102.00      5.98 o 
   4  22   3       44.86       42.94      3.34 o 
   5  22   3       18.22       11.59      3.42 o 
   0  23   3      445.57      443.98      8.96 o 
   1  23   3       27.25       30.55      2.67 o 
   2  23   3      190.57      200.92      7.06 o 
   3  23   3        6.60        6.03      2.19 o 
   4  23   3      100.89       99.88      5.90 o 
   5  23   3      185.85      205.63      8.33 o 
   0  24   3       34.55       39.02      2.78 o 
   1  24   3       30.15       30.41      2.67 o 
   2  24   3       80.13       93.93      5.60 o 
   3  24   3      103.60      101.05      5.26 o 
   4  24   3       65.91       66.94      6.10 o 
   0  25   3       45.18       46.81      4.28 o 
   1  25   3       54.76       57.69      4.57 o 
   2  25   3       68.76       71.41      5.42 o 
   3  25   3       25.03       21.64      2.74 o 
   4  25   3      214.50      239.26      8.45 o 
   0  26   3       19.45       21.85      2.86 o 
   1  26   3       10.55       12.64      2.59 o 
   2  26   3      481.82      492.24     10.42 o 
   3  26   3      123.79      122.61      6.12 o 
   4  26   3       55.43       47.52      3.99 o 
   0  27   3      249.92      245.30      7.72 o 
   1  27   3       29.83       33.25      2.91 o 
   2  27   3       43.56       36.58      3.38 o 
   3  27   3      100.64      107.44      5.89 o 
   4  27   3      123.34      132.06      7.11 o 
   0  28   3      100.48       94.66      5.55 o 
   1  28   3      138.28      140.53      6.04 o 
   2  28   3      384.62      388.17     10.23 o 
   3  28   3       36.86       35.40      3.74 o 
   4  28   3       29.33       28.80      3.62 o 
   0  29   3       14.28       14.98      2.21 o 
   1  29   3      207.74      223.01      7.46 o 
   2  29   3      632.56      640.74     12.49 o 
   3  29   3       47.34       34.12      4.00 o 
   4  29   3       34.28       30.62      3.58 o 
   0  30   3      110.54      122.94      5.52 o 
   1  30   3      312.52      305.45      8.68 o 
   2  30   3       15.38       11.48      2.71 o 
   3  30   3      184.22      199.52      8.46 o 
   0  31   3        0.09       -0.82      3.10 o 
   1  31   3      319.02      322.62      9.12 o 
   2  31   3       37.95       41.91      3.59 o 
   3  31   3      106.09      121.56      7.19 o 
   0  32   3        0.17       -1.97      3.17 o 
   1  32   3      292.90      294.11      8.99 o 
   2  32   3      181.18      186.12      7.66 o 
   3  32   3       73.27       71.96      6.35 o 
   0  33   3       23.06       31.05      3.23 o 
   1  33   3      208.24      217.14      8.53 o 
   2  33   3        1.68       -0.74      4.00 o 
   0  34   3        0.02        4.85      3.40 o 
   1  34   3       59.07       54.89      5.41 o 
   2  34   3       85.98       88.64      6.42 o 
   0  35   3        0.41        4.77      3.78 o 
   1  35   3       14.09       11.69      3.05 o 
   2  35   3       18.15       25.58      3.35 o 
   0  36   3      127.54      125.98      6.91 o 
   1  36   3       21.86       23.71      3.26 o 
   0   0   4      202.39      206.45      6.15 o 
   1   0   4        3.25        5.10      2.11 o 
   2   0   4       16.25       12.66      3.05 o 
   3   0   4      648.38      661.59     11.52 o 
   4   0   4       11.63       16.70      2.44 o 
   5   0   4       16.96       13.09      3.81 o 
   0   1   4       31.28       31.37      2.46 o 
   1   1   4      477.46      485.24      9.02 o 
   2   1   4     1312.49     1304.94     14.96 o 
   3   1   4      500.06      481.77      9.99 o 
   4   1   4        6.83        3.01      3.31 o 
   5   1   4      132.14      131.59      7.18 o 
   0   2   4      207.76      213.58      6.18 o 
   1   2   4       72.22       71.00      4.34 o 
   2   2   4      182.15      176.36      6.45 o 
   3   2   4      110.27       98.84      5.38 o 
   4   2   4      150.97      150.47      6.49 o 
   5   2   4      111.44      109.05      7.22 o 
   0   3   4       80.72       78.63      4.26 o 
   1   3   4       18.54       24.81      2.43 o 
   2   3   4      723.58      723.36     11.30 o 
   3   3   4       17.00       15.77      2.39 o 
   4   3   4       48.24       46.92      4.69 o 
   5   3   4      151.40      155.53      7.71 o 
   0   4   4      238.11      223.67      6.41 o 
   1   4   4      245.09      257.68      6.77 o 
   2   4   4      122.09      115.08      5.44 o 
   3   4   4       46.05       51.53      4.41 o 
   4   4   4        5.36       -0.18      3.53 o 
   5   4   4       63.57       59.10      5.75 o 
   0   5   4      576.61      610.35      9.92 o 
   1   5   4      312.15      313.99      7.43 o 
   2   5   4       20.29       19.39      2.63 o 
   3   5   4       70.85       65.27      4.49 o 
   4   5   4       68.79       82.92      5.02 o 
   5   5   4       37.84       37.07      3.77 o 
   0   6   4       20.40       22.30      2.37 o 
   1   6   4      222.11      228.32      6.55 o 
   2   6   4      335.76      346.13      8.14 o 
   3   6   4       55.35       51.80      4.42 o 
   4   6   4        7.29        4.05      3.65 o 
   5   6   4       56.48       56.46      4.01 o 
   0   7   4      219.13      220.26      6.41 o 
   1   7   4      493.21      479.24      9.26 o 
   2   7   4       38.66       39.65      2.78 o 
   3   7   4        9.32       12.13      2.04 o 
   4   7   4      324.73      329.91      9.09 o 
   5   7   4       31.54       32.76      3.69 o 
   0   8   4       58.23       58.82      4.15 o 
   1   8   4       99.72       95.55      4.86 o 
   2   8   4      337.18      339.49      8.28 o 
   3   8   4      140.99      134.24      5.74 o 
   4   8   4      354.10      353.19      9.51 o 
   5   8   4      141.42      135.03      7.39 o 
   0   9   4      840.10      840.13     11.78 o 
   1   9   4       45.34       42.51      3.76 o 
   2   9   4      173.36      180.04      6.38 o 
   3   9   4       82.96       79.97      4.85 o 
   4   9   4      170.54      167.96      7.00 o 
   5   9   4       24.17       20.25      3.76 o 
   0  10   4        0.22        0.32      2.93 o 
   1  10   4        3.50        4.07      3.05 o 
   2  10   4      736.51      761.06     11.93 o 
   3  10   4      166.07      160.24      6.32 o 
   4  10   4        5.36        4.42      3.63 o 
   5  10   4       23.81       22.64      3.44 o 
   0  11   4      210.14      213.16      6.68 o 
   1  11   4       41.15       42.75      3.82 o 
   2  11   4      324.38      333.88      8.23 o 
   3  11   4       81.52       90.82      5.04 o 
   4  11   4      110.68      117.11      6.16 o 
   5  11   4       34.94       33.57      3.73 o 
   0  12   4        1.60        4.81      1.95 o 
   1  12   4       40.73       36.20      2.65 o 
   2  12   4      444.61      442.17      9.41 o 
   3  12   4       87.14       92.06      5.23 o 
   4  12   4       57.26       52.37      4.96 o 
   5  12   4       17.28       12.42      3.37 o 
   0  13   4      151.70      154.17      5.75 o 
   1  13   4        4.89        3.12      2.23 o 
   2  13   4      124.78      123.18      5.68 o 
   3  13   4       13.57       11.36      2.35 o 
   4  13   4      163.72      154.92      7.08 o 
   5  13   4        3.58        3.41      4.45 o 
   0  14   4       11.20        8.93      2.33 o 
   1  14   4      274.09      270.34      7.40 o 
   2  14   4       35.07       37.07      2.78 o 
   3  14   4       57.72       54.28      4.75 o 
   4  14   4       77.46       74.77      5.60 o 
   5  14   4        2.79        6.12      3.07 o 
   0  15   4        8.41       12.51      2.08 o 
   1  15   4      378.36      361.29      8.51 o 
   2  15   4       53.78       55.41      4.34 o 
   3  15   4      263.10      258.96      8.06 o 
   4  15   4      128.96      131.34      7.09 o 
   0  16   4      106.80       98.82      4.95 o 
   1  16   4      197.47      185.70      6.51 o 
   2  16   4      222.31      209.85      7.01 o 
   3  16   4      215.31      216.44      7.60 o 
   4  16   4        7.88        5.84      3.03 o 
   0  17   4      704.96      712.30     11.75 o 
   1  17   4      334.26      344.63      8.45 o 
   2  17   4       58.61       54.68      4.13 o 
   3  17   4       47.19       48.41      4.72 o 
   4  17   4       14.90       18.55      3.16 o 
   0  18   4       37.05       38.48      2.74 o 
   1  18   4      162.85      174.56      6.31 o 
   2  18   4       46.67       46.98      4.27 o 
   3  18   4      235.31      236.28      7.96 o 
   4  18   4      104.04      103.69      6.82 o 
   0  19   4      148.06      156.70      6.24 o 
   1  19   4       34.30       45.38      3.92 o 
   2  19   4        1.53       -0.60      3.20 o 
   3  19   4      155.99      167.88      7.06 o 
   4  19   4       11.62       14.02      3.35 o 
   0  20   4      152.09      167.36      6.33 o 
   1  20   4       96.89       99.11      5.13 o 
   2  20   4        4.21        5.80      2.16 o 
   3  20   4      101.90      103.61      6.31 o 
   4  20   4       95.76       89.64      6.53 o 
   0  21   4        1.55        2.49      2.95 o 
   1  21   4      278.76      294.83      8.34 o 
   2  21   4       93.79       92.48      5.32 o 
   3  21   4      392.34      358.93      9.95 o 
   4  21   4      184.97      184.55      8.05 o 
   0  22   4       41.40       37.23      2.84 o 
   1  22   4      126.20      130.39      6.29 o 
   2  22   4       25.41       27.36      2.68 o 
   3  22   4      579.69      599.85     12.63 o 
   4  22   4       76.35       64.10      4.50 o 
   0  23   4        0.01        3.60      2.81 o 
   1  23   4      197.26      203.40      7.39 o 
   2  23   4       36.57       33.51      2.93 o 
   3  23   4       40.24       27.32      4.15 o 
   0  24   4        8.48       12.68      2.25 o 
   1  24   4       11.97       12.92      2.42 o 
   2  24   4        4.43       -3.80      3.80 o 
   3  24   4      453.28      451.37     11.39 o 
   0  25   4       64.04       67.60      4.87 o 
   1  25   4      186.25      188.14      7.24 o 
   2  25   4       19.21       15.64      3.35 o 
   3  25   4        4.54       -4.90      4.90 o 
   0  26   4       10.04       11.51      2.31 o 
   1  26   4       62.05       56.87      4.95 o 
   2  26   4      153.72      155.56      7.50 o 
   3  26   4       40.10       46.59      3.90 o 
   0  27   4      125.61      142.21      6.63 o 
   1  27   4        2.06        2.56      2.93 o 
   2  27   4       12.26        5.60      4.62 o 
   3  27   4       53.03       59.16      4.11 o 
   0  28   4       70.85       78.34      5.60 o 
   1  28   4       16.54       15.53      2.98 o 
   2  28   4       27.81       32.39      3.42 o 
   0  29   4        2.27        0.70      3.58 o 
   1  29   4       29.31       37.59      3.33 o 
   2  29   4       87.83       91.12      6.36 o 
   0  30   4       62.19       83.00      5.84 o 
   1  30   4       12.47       10.39      3.40 o 
   0  31   4       33.60       40.73      3.59 o 
   1  31   4        1.41        5.73      3.87 o 
   1   0   5       27.56       32.77      2.57 o 
   2   0   5      288.80      303.85      8.74 o 
   3   0   5       19.52       19.72      3.12 o 
   4   0   5       21.67       17.28      3.23 o 
   0   1   5      318.84      311.82      8.38 o 
   1   1   5       27.77       25.66      2.62 o 
   2   1   5      107.28      102.22      6.12 o 
   3   1   5       39.33       39.55      3.36 o 
   4   1   5       33.96       30.20      3.45 o 
   0   2   5       33.54       37.12      2.84 o 
   1   2   5       15.65       12.08      2.48 o 
   2   2   5       60.64       65.74      5.18 o 
   3   2   5       72.25       71.69      5.56 o 
   4   2   5       64.13       78.76      5.97 o 
   0   3   5      316.41      325.97      8.51 o 
   1   3   5       70.14       68.40      4.99 o 
   2   3   5       73.41       72.24      5.50 o 
   3   3   5      124.13      121.59      6.42 o 
   4   3   5      137.29      140.99      7.31 o 
   0   4   5       46.33       47.20      4.29 o 
   1   4   5      236.01      235.15      7.69 o 
   2   4   5      348.94      330.33      9.11 o 
   3   4   5       71.40       61.88      5.28 o 
   4   4   5      135.10      130.12      7.42 o 
   0   5   5       39.21       42.06      3.95 o 
   1   5   5      264.15      269.90      8.13 o 
   2   5   5      122.01      114.99      6.65 o 
   3   5   5      374.66      374.83      9.95 o 
   4   5   5       22.80       18.55      3.45 o 
   0   6   5       99.81       99.67      5.51 o 
   1   6   5       99.95       96.13      5.67 o 
   2   6   5      281.13      274.12      8.54 o 
   3   6   5      171.02      161.40      7.24 o 
   4   6   5       72.01       64.72      5.41 o 
   0   7   5       69.85       67.51      4.88 o 
   1   7   5      315.67      304.88      8.97 o 
   2   7   5      149.40      138.34      6.72 o 
   3   7   5      149.39      143.44      6.64 o 
   4   7   5      123.41      105.87      6.66 o 
   0   8   5       42.41       45.70      4.34 o 
   1   8   5      119.09      111.40      5.98 o 
   2   8   5      182.22      161.62      7.37 o 
   3   8   5       88.91       83.19      5.78 o 
   4   8   5       19.42       11.76      3.22 o 
   0   9   5       98.10       90.44      5.41 o 
   1   9   5      137.27      144.63      6.59 o 
   2   9   5      101.39      105.21      6.00 o 
   3   9   5       11.02        9.28      2.72 o 
   0  10   5      327.58      325.80      8.85 o 
   1  10   5      211.07      195.29      7.56 o 
   2  10   5       20.00       15.49      2.93 o 
   3  10   5      181.56      190.62      7.51 o 
   0  11   5       90.37       90.80      5.82 o 
   1  11   5      379.52      384.94      9.78 o 
   2  11   5       67.03       64.31      5.12 o 
   3  11   5       48.65       39.67      3.30 o 
   0  12   5       44.36       43.78      3.27 o 
   1  12   5       79.18       83.67      5.42 o 
   2  12   5       49.69       49.68      3.44 o 
   3  12   5        8.69        8.45      2.60 o 
   0  13   5        1.94        4.34      3.02 o 
   1  13   5       27.38       35.10      2.91 o 
   2  13   5       58.44       56.77      5.18 o 
   3  13   5       85.66      103.38      6.06 o 
   0  14   5        0.02       -1.88      3.51 o 
   1  14   5       73.29       73.24      5.21 o 
   2  14   5       16.72       19.46      2.37 o 
   3  14   5      222.88      232.67      8.46 o 
   0  15   5       66.86       72.48      5.42 o 
   1  15   5      173.12      188.81      7.57 o 
   2  15   5       27.69       22.98      3.00 o 
   3  15   5       23.23       20.56      3.49 o 
   0  16   5       10.83        8.96      2.40 o 
   1  16   5       32.35       34.86      3.24 o 
   2  16   5      129.96      128.75      6.35 o 
   3  16   5      105.36      135.78      6.69 o 
   0  17   5      113.98      115.01      6.31 o 
   1  17   5        7.59       10.49      2.50 o 
   2  17   5        8.25        7.70      2.44 o 
   3  17   5        5.53        4.76      3.87 o 
   0  18   5       23.97       26.71      2.87 o 
   1  18   5       15.65       16.65      2.70 o 
   2  18   5       87.78       83.83      5.51 o 
   0  19   5       72.41       73.87      5.26 o 
   1  19   5        5.25        4.39      3.45 o 
   2  19   5       33.52       36.23      3.34 o 
   0  20   5        9.29        9.95      2.39 o 
   1  20   5        6.38        5.98      2.50 o 
   2  20   5       46.76       54.79      4.77 o 
   0  21   5       70.85       74.68      5.50 o 
   1  21   5       42.39       44.57      3.35 o 
   2  21   5       18.46       16.68      2.86 o 
   0  22   5        3.68        3.37      3.45 o 
   1  22   5       37.87       36.12      3.21 o 
   0  23   5      140.87      133.54      6.54 o 
   1  23   5       77.08       76.13      5.70 o 
   0  24   5       21.21       31.31      3.27 o 
   0   0   6        0.21       -2.22      3.62 o 
   1   0   6       78.51       82.00      5.53 o 
   0   1   6        4.25        0.96      3.58 o 
   1   1   6       37.93       35.84      3.46 o 
   0   2   6        2.82        3.91      3.43 o 
   1   2   6       41.89       38.10      3.39 o 
   0   3   6       64.95       68.43      5.09 o 
   1   3   6        2.35        1.26      3.79 o 
   0   4   6       97.45      105.51      6.50 o 
   1   4   6      142.77      159.81      7.40 o 
   0   5   6      119.39      116.51      6.76 o 
   1   5   6       71.27       65.82      5.74 o 
   0   6   6       57.20       53.00      4.06 o 
   0   7   6       70.33       80.31      5.56 o 
   0   8   6       91.19       76.02      5.68 o 
                                                 
